# Supplementary material for: Sex-Biased Temporal Gene Expression in Male and Female Floral Buds of Seabuckthorn (Hippophae rhamnoides)
Source: PLoS One. 2015 Apr 27;10(4):e0124890. doi: 10.1371/journal.pone.0124890 (PMC4410991; doi:10.1371/journal.pone.0124890)
Supplement: S2 File — (TXT) [file pone.0124890.s002.txt]

>Contig87601_HrAP1
CTATTCTTCTTCTTAAGAATATATATCTTCTTCTTAAGAATATATATCTCCTTCCTAATTCACTCTTCTTCTTCTTCTTTTTTAAATCTTGTGTAAATAAACGAACCCAACTTCGGGTTTTAATTTCCAATTTATGATAAAAATGGGGAGAGGAAGAGTACAGCTAAAGAGAATAGAGAACAAAATAAGTAGACAGGTAACATTCTCAAAGAGGAGAACTGGGTTGCTAAAGAAGGCTAATGAGATTTCAGTTCTATGTGATGCTGATGTTGCTTTGATTGTCTTCTCCACCAAAGGCAAGCTCTTTGAGTTTTCTACTGATTCCAGGATGGAGGTGATCCTTGAACGATATGACAGATATTCGTTTGTACAACAAGTTGATGGGCCTGTATCTGAAACGCAGCTGGGAAGCTCGTCTGTGGAGTACCCAAAGCTAAACGCGACGCTTGAAGTTTTGGAGAGGAACCTGAGGAATTTCAAGGGAGACGAACTGGATCCTTTAAGTTTGAAAGAGCTCCATAATTTGGAACAGCAAATGGATGTAGCTCTTAAGCGAATTAGAACAAGAAAGAACCAACTTATGCAGCAATCAATTTCGGAGCTACAGAAGAAGGAAAGAGCATTACAGGAACAAAACAAGTTGCTTGAGAGGAAGGTGAAGGAAAACCAAAAGGAACTAGCTGAGCATGCACTGGGTGAACAGCAAGAAAGCAGTACTCAAAACCAATCTACTCTTCCGCTTTTGCCCCCATCAACACCTCCACTTCCTTCTGATCTTAATTTGGGTGGTGGTTTCCAAGGATTAACATCCGAAGAGGATACAAGAGGGACTGAAGCTCACCCCAACTCCACCTCCAACACAGGACACGTGCCAACATGGATGATGAATC
>Contig31712_HrAp2
CCATTTTTTCTGCAGCCAAATGTGGTTGGGTAACATCTACGGTGGGAATCCTGATGATGC
TGCAGCACTAGCAAACAGATGAGAAGAACCTGATTCCCATCGCTGTTGATCACTCATGTA
CAGTGAAAGTTCACTTCCATTACTTCTAGTTCTATTGCTGCTGATTGTAAACTGATGATG
ATTGATTTGATAATTTGGGGAGCTGATGAGTTGTGTGAAATTATGAGGCATTTGGGTTCT
GAGCTGACCATATGTATGATGAGCTTCACTAGCAGCAACTGGAGGTTGAAGATGGGTTCT
GCTTAGTAGCTGCACGGTTTCAGTCTCCAAGAACCCGTCTTTTCTTAGGGTCTCTCTGCC
TCCTCTAAATGGCACAAGTTGCTTGTGTCTAAATCCGTGATTCCTCAAACCACTTTCAAA
TGGCATTGATGCAGAACATTGCTGATCCATAGAAGAATTTTTACTATGATTCTCTATTGT
CAGGCTTTTTTGCTTTGAGCATGAATTGCCCAGACTCAAATCCAAATTGTGAATATCTGA
ACAATTACCTGCTGGTGAATCAGTGGACTTAAGTTCAATTTCATAGATAATGGGATCAAA
ATTGGTCACCGCCTCTTTACCATTGCACTTTATTGCAGCTTTATCATAAGTTTTGGCTGC
TTCAATCTCGGTGTCAAACAAACCCAAATAGACGTACTTTTTGCCTAAAAACTGGGCCAT
ACGAGCCTCCCATCTTCCACATTTATGCAAGGTAACGCCTCTATATTTAGAGCTTCCTCT
GGAGAATCCTGTACTTTGTCGGCGTAGTACATACACAAACTCTTCCCCTGTTAGATTTTT
CATCTGCATCAGGTCTTCTTCATAATCTTCAATAGCAAAATTTATATCAGCTTCCACTCC
CCGGAACTTTATAGCTGCTCTATCATAGGCACTGAGAAAAAAACACAACACAAATTTCTT
CGGACACACATTTTATTTTATTTTTCTATAATTAAGATTGAAGATAAAGAATAACTAGAT
TTATATATTGCGAGGTTAATTCAAAAATATGATTAAGAATGAAGCAATTAGTAGTAGTAA
TGACCGAGCAGCTGCATGTGCAGTGTCG
>Contig30543_HrCLV1
GATAATTTCTTCTATCTTATGTCAGATTCTTCTTTTTATTTTCTTTCTTTTATTTTTCTT
CTCAGTTTCTAATGGCTATGGTGATCTTGATGCTCTGTTAAAGCTCAAAGCTTCTCTAGT
CGGACCTAAAGGTTCTGGGCTCGAAGACTGGAAACCAACCTTAAGTAGCCAGTGTTCTTT
CTATGGGGTCACTTGTGATAATGAGGCACGAGTGATAGCTCTGAATGTTTCGAACCTTCC
TCTGTTTGGCTCAATCCCACCAGGAATTGGGCTTTTAGATAGACTAGTGAATCTAACAGT
TACATCTGTTAATCTCACCGGTAAGCTTCCCAAGGAAATGGGTAACCTCAAGTCTCTAAA
GTTTTTGAATATCTCAAACAATGCCTTTGGTAGTAGTTTTCCTGGAGATATAGTGAGTGA
AATGACAGAGCTGGAAATTCTAGACGCTTATGACAATAACTTCACTGGTTCACTTCCTGT
TGAGCTAGTGAAGTTAAAGAAGCTAAAGTATCTTCATCTGGGTGGGAACTTTTTCTCTGG
TAATATTCCTGATGAATTTTCCAAAATTGAAACTTTAGAGTATTTGGGCCTTAATGGTAA
CTCACTTAGTGGGAAATTTCCTGCAAGCTTGGCTAAATTGAAGAACTTGAAATACATGTA
TGTTGGGTACTTCAACTATTATGAAGGTGGAATTCCTCATGAATTGGGATTGTTGAGTTC
GCTTAAACGTCTTGACATGGCAAGTTGTAATCTCACTGGTGAAATCCCTATTAGTCTGAG
CCAATTGAAGAACTTAGACACATTGTTTCTGCAAATTAATCGTTTGACTGGTTATATTCC
TCCAGAGCTCTCTGGTTTGGTCAGTCTAAAGTCTTTGGATCTTTCTATCAATGAACTCAC
AGGAGAAATCCCAGAAAGTTTCTCAGAGTTGAATAATATTGAGCTTATCAATTTGTTCAG
GAACAATCTTTATGGTCGCATTCCAGAGTTCATTGGTGAGCTTCCGAATTTGGAGGTGTT
TCAGATTTGGGGCAACAATTTCACGTTCTATCTTCCTGAGAATCTTGGCAAAAATGGCAG
ACTCAAAAATCTTGACGTGACGGACAACCACTTAACTGGACTTGTGCCTCGTGATTTATG
CAAAGGAGGGAGGTTACAAACTCTCATCTTGATGCGAAACTCGTTCTTTGGTCCTCTACC
TGAAGAACTCGGCCATTGCAAATCGTTGAAGAAAATCCGTATTATGAAGAACCAATTGAA
CGGCATAATACCCACCGGAATTTTCACTTTGCCGGAGGTGGAGATGATTGAAACCAGTGA
GAATCACTTCTCCGGCGAACTTCCTTCTCAAATTTTAGGTGACTCACTTAGTTTTCTAGT
CCTATCCAACAATCAAATTTCTGGAAAAATCCCACCTGCAATTGGTAATCTCAAGAGTTT
GCAAACACTTTCACTTGAATCGAACCATTTCACCGGTGAAATTCCAAAAGAAATTTTTGA
ACTACAATCGTTGGCAAAAATCAATCTCAGCGACAACAAACTCACCGGCAAAATTCCGGC
GCTAATTACGGGTTGTTCATCTCTCACCGCCGCCGATTTCAGCCAAAACTTTTTGATCGG
AGAAATTCCAAGAGGGATTTCGAAGCTGAAAGTTCTAAGCATTCTCAATTTCTCGAGAAA
CTCTCTCACAGGTCAAATCCCTAATGAAATTAAATCAATGGCAAGCCTCACGAGACTTGA
TCTCTCATATAACAATTTCATAGGAAGAATTCCAACAGGCGGTCAATTTTACGCATTCAA
CGACACGTCGTTCATTGGAAACCCATATCTCTGTTCTACACGACATGTCGCTTGCCCATC
TCTTGTGAATCAATCTGCTGTCTCATCTTCGCACCACAAGTCATTTTCTTCTTCCGAACT
CACTCTAACTGTAATTGGAATAACAACTCTGCTCATATTCATTCTTCTAACAGTTTACAG
AATGAGAAAGAAGAAGCTTCAAAGATCAAGAGCTTGGAAGCTCACAACATTTCAACGGCT
AGATTTCAAAGCTGAGGACGTCCTTGAATGTCTAAAGGAAGAAAACATAATTGGAAAAGG
TGGTGCTGGGATTGTCTATAGAGGGTCTATGAAAGATGGTTCTGAAGTCGCAATTAAACG
ACTCGTTGGGCGTGGTACCGGCCGAAATGATCACGGTTTCTCGGCCGAAATTCAAACTCT
CGGACAGATTAGACACAGAAATATTGTGAAGCTTCTTGGGTATGTTTCAAATAAAGATAC
AAACTTGTTATTGTATGAGTATATGCCTAATGGAAGCTTGGGAGAGCTATTGCATGGAAC
AAAAGGAGGTCGTCTTCAATGGGAAACTAGATATAAAATTGCAGTGGAAGCTTCCAAAGG
ACTCTGTTATCTCCATCATGATCGTTCACCGTTGATTATTCACAGAGATGTGAAGTCCAA
TAACATCTTATTGGACTCAGAAATGGAGGCACATGTTGCTGATTTTGGGCTTGCTAAGTT
CTTACAAGACGCTGGAGCTTCTGAATGCATGTCCTCCATTGCTGGTTCCTACGGTTACAT
AGCTCCAGAGTATGCTTACACGCTAAAAGTGGACGAGAAAAGTGATGTTTATAGCTTTGG
TGTTGTGTTACTGGAGCTAATAGCAGGGAGGAAACCTGTGGGGGAATTTGGAGATGGTGT
GGATATAGTTAGATGGGTGGAAAAAACAACATCAGAGCTATCTCAGCCGTCTGATGCGGC
TTCAGTTCTGGCAGTGGTGGATACAAGGCTAACAGAGTATCCATTGAATAGTGTGATACA
TTTGTTTAAGATTGCTATGATGTGTGTGGAAGATGATAGTTCTGCTAGGCCAACAATGAG
GGAAGTTGTTCACATGCTTACTAATCCTCCCTTTTCTGCTTCAAACCTCTTCAATCTTTA
GATGAGAGGAATAATGACTTGGATGGTATTCAGCTAAAATAAGTTAATGAAATTAAACAA
ATTTTAAAATAAATTTTGTTTCAGGAAACCTAGATTTTGGATGTAAGAAAAAGCATTAAA
AAAGTTGTAATGTG
>Contig20188_HrFLD
GCTTCAACATGTCACACTGATTTTTCCCCAAGTCAGGTGGGTTAACAGCAGCTTCATTTG
CAGTCCTAGTTTCTTCAGACATGTTAGCATTTACTGAGCTTGTATTAGATGGGGGTGCCA
ATCCATTGCTACTTCCCGCTATTTTAACCCTTCTGATCAATTTTCGTTTTAAAGAGCCAG
TCTTCACCTTAGATGTCCCTGATTTAAGAGCCAAAGTTGAAGTGGGCTTCCTATTGCCCC
TCTGAGCCTTTATTGAAGCAATAACAGAATCAGCTGTAGGCCCCAAACCTTTTCGCCCCA
CCAGTTTAACTCCGAGCTTTTCACAGAGGTAATTCAATCTCATGTCATCACCTCCCCTGA
CCTCTCGCAGCTCAAGTGCCTGTTGTCTTGATAATAAAGTGTAAACATGCAATTGGTGCT
GCTGATTAAAATGTGATTGAAGCTGCTGAAAAAGTAACTTATTTGAATGCTGCTGATCTG
ATTTAGAACTTTCTTGGTTCTTCTTCCGAGGTTCATTAAATGTCACTCTTAAAATTGCCG
TTGATTTTGGATCCAGATTCTTCCTACCAAAGATAACAGAAAAGCTCCCAAATTCCAAAT
CGGGCTCCCTAAATAAATCTGCAAGAAGGGATGCATAAGAATGGGCATTTTTTGATGGAC
CCCTGTCGATTTTTAACCGTAAGGCCTGTGCATCAGCACAATGGGCCATGTTGGCTGCTT
CTCTGAGCCCACTGAGAAAAGCACCATGCATGGTTGCAGGGTAACGCCTAGTGGTGGCCT
CACCAGCAAAAAATAGTCTTCCATCTCCAACACTTTCTGCTAAAATATCATAGTCATCAC
CAGAGGCCCCCACAGCAACATTAGAATATGAGCCTAGGCTGAAAGGATCGCTGCCCCATC
TTGTACACACTGTTTGGATAGGCTCTGGAACATTTATTCCTTGTGGTTCGTATATACCCT
TGAGAATCTGAAGAACATGGGTCACTGCATCTGTAGGGGGCATGCTCTCAAACTTGTGGG
CAGCTTCTCCTGCTACTAAAGCAATCAAAAGAGCACCACCAGCAACTGTTGCATAGCTGT
AAAACAGAAAAAACTCTCCTCTTCGACTTGGATCATCACAAAGGTGCCCAAAGGTTTCAA
GATCTGTGCCCCAAAATGCATGGGGGAAAAGCATAGCAACTTTATTCAACAACCCAAACC
CTAGTCTCTTTATGCCATCAAGTTTTCTCTGAGGCAATTCAGGAATAAATTTGATAGATC
CACTCTTCAAAACCCCGAGAGGAACGGTGCATAATGCCATATCACCCTCAAAAACCTGGT
TGCCAGCAATTACCTGCACTCCATCACTACCATACCTAATGGTATGAACTGTTCTCTCAT
ATAAAATTGGAACATTCTCTGTCAATGCATGGACCAGCCTTCCATTGCCTCCAGGCAAAA
AACAATGGTCTCCTCCCATGTCATATGGGTCATCTTGATCCCAAAATGCAAGTGATAGCT
TTGATAGTAAGCCTGCATTTGCATATTCCAAATTTGCAAGATGCCAATTAAACAAGTTAA
TCTCCTCTGCCGTCACTGCATCCCCATAAACCTGTCTGAAAGTTTCCAAGGCTGCACCAA
GAGACACGTCAACTGCTACATCCCCCATTGCCTGCCTCAGCCTACTAGCCTTGTCTAAAA
GACGGTTAAAAGCACTTTCCACTTTCATATCCATATCAGGGTTTACAGGTTTCCCATCAA
AACTATAAATAGGACATTTATCTCTCACTTTGTGAAGTGAAGAACCCAACTGCCTTGCAA
TAATCCCAAGCGGGTTTCCTAATGTACCTGTCAAAACACTCCCGCCTAAATCAGCAGCTG
CACAAGCTCTATTCCCACCCTCCATTTTCTTGGTATAAACCCGTCCACCAGCACGCTTCC
TACCTTCCAAAACAGTAACTTTAAAACCAAAACGCATCAATTGCCTAGCAGCAGCCAAAC
CCGCAAGCCCAGCACCAATCACAACCACACCAAGCTTATTGGAGTCATTGGGTATTTTCT
CTTTGATTGCCTGTGCAATCCCAAAATTGATATATCCACGTGAAACCAGATAGTTATAAG
CGGAATCCAATATTGAGTGACAATGCTTTGGTATAGAATCAACAAACATCTCCCTCGTAA
CCCAATTAGAAACATTTTCACGCCACTTTGCAATGATATGGTTTCGTACAAGAATGTAGT
TAACCTGTTCTATTCCCCCAATAACAGGCACTACCCCAGCATCAATTTCCTCATTGGTTA
ACGAATCAGCTGGGAACCCAGCTGTTAGCGCAATTAACGCCTCAGCTGTCGATTCTTTAT
TGATCACAATAATCTCTTCATATATATCCGAGGGAGTTTGTTTTGAGGAGTTAGCGTTTT
CTATGCCATGACTTACTGAGTTAGCTGAACC
>Contig32194_HrCO
CGAAAGCCCATGGGTAGCACGTAGAACCTCCTCTCTCAAACTCATAGATCCTACACCAAA
ACCACATCCAACCACAAGATAATCGAACAACCTTTCCCAACCACTAACTGTAAGCCACCT
GTCACTTTCTGGATTCTCTCTCTCACTCTTATACTCTTATACTCTTATACTCTTATACTC
TTATACTCTTATACTACTACAGTTCTTGGACCCTTCAACTAAATTTCCCTCCACTCTCAA
AAACTTCTCAAACTTTCTTTTTACAGCCTAGCAAGTAGCAAGCTAGCCATGATGTTCCCG
ACGAAGGAAGATACCAACTGGGCACGTGTTTGTGACACGTGCCAGTCTGCTCCATCTACC
GTCTACTGTCGGGCAGACTCCGCTTATCTCTGTACCGGCTGTGACTCTCGTATCCACGCC
GCGAACCGCGTTGCCTCTCGTCACGAGCGTGTCTGGGTATGTGATGCCTGCGAGCGAGCT
CCCTCGACTTTCCTATGCAAAGCCGATGCGGCGTCGCTGTGTACTTCTTGCGATGCTAAT
ATCCACTCGGCAAACTCTCTGGCTAGTCGCCACCACCGGGTCCCTGTTCTACCCATATCT
GGTTGCGTTTATGGTCCACCGGCCGCTAATCCAGGAGGCACTTTGATGGGCCATGGTGTT
GGGGTTTGTGATGCTGAAGATGGGTTCGTGACCCAGGAAGGAGAAGATCAACAGAACATT
GATGAGGAGGATGAGGAAGAGGCTGCTTCGTGGTTATTGACAAATCCAGTGAAGAATGGG
AATAATCAAAGTAATGGGTTCTTGTTTAGTGGGGAGGTTGATGAGTATTTGGATCTTGTT
GATTATAATTCTAGTGCTGAGAATAATCGATTTGGGGATCAGTTTGGTCAGCAACAGTAT
AGTGTTCACCAAAAGAGGTTTGGAGGTGATAGTATTGTGCCTGTTCAGGGTGGAGAAGCA
AAAGGGCAATTATATCAACAGAGTTTTCAATTGGGTTTAGAGTTTGATCCCTCAAAAGTT
GCTTCATATAGTTACAATGGTTCAGTTAGTCAAAACGTTTCATCTATGGATGTCGGAGTT
GTACCAGAGTCAACAATGAGTGACATTTCAATCTCACACTCAAGACCTACCAAAGGGACA
ATGGACTTTTTCTCAGGACCTCCTATTCAAATGCCTACCCAACTGTCTCCAGTAGACAGA
GAAGCTAGGGTCCTTAGATACAGAGAGAAGAAGAAAGCAAGGAAGTTTGAGAAAACAATC
AGGTATGCCTCTAGGAAGGCATATGCAGAGACTAGACCTAGAATCAAAGGCAGGTTCGCA
AAACGAACCGAGGTAGAAGTTGAAGTGGATCAGATGTTCTCTTCCACACTAATGGAAGAA
ACTGTATATGGTATTGTCCCTTCTTTTTGATGCCAGTTACTTGGGAAGAGGACGAAGGAA
CTCTACTTGGTTTTAAGCTATTATTATCACTCCATTATTTTTAATTTTATCTTCAGTATC
AGTCAACAAAAGGCTGGTTCTGTATGTTGTATTTTTATGCAACTCTTATTCTGTAAATGC
ATATCTATAAATATGTTACTTTATATTGTACCGATTATGAATGAGGTTGTGTTTTACCAA
GTCATCTGGCGATAATACTCACAGTTTGTTATATTAGGAAAAAAGAAAATTCACTCTCAT
GTATCCGTTTTTGTGCTGGGAACTACATTATATTCTTTTTTTCCTATCAAAAAAAAAAAA
TAAATAAAAAAAAAATTAAGTAGTGATA
>Contig24698_HrCOLK4
AAGAATTTGGAATTGTTTTCTGTCATTTTAAGTGTGCAACCATATTCAAACACAAAAATT
CAACAATCGGAACTCTGTAAACACTTGTGAGTTTAAGTATGGTTGCACACTTAAAATGAC
AGAAAACAATTCCAAATTCTTAATATAAGAAGAAGTGATCATTAGTCATTAACATAGAAA
AACCAAAATTAATTATTACATTAAGCAGACAAGTAGTCTGTAAATTGACGGTCAAGATTC
CATCGATCAGAATTCAGCCACCCTTACCACGTACCAGCTACTATATACAAGGAATAAACC
ATCAAAACCCCTCCAGCGCCAAATCAAACTAAACACAAAACCTTAAAATAAAATAATAAT
AAATAAATATAAATTTAGAACGACGGAACAACACCGTATCCACATATACGTTCAGTTTCG
AGCTCAACTTCAGTGCGTTTGGCAAACCTTCCTTTGATTCGAGGCCTTGTCTCTGCGTAA
GCCTTTCTTGATGCGTAGCGAATCGTCTTCTCGAACTTTCGATTCTTTCTCTTCTCTCTG
TACCTCAACACCCTTGCCTCCCTATCCGCTGATGAAATTGGGACAGCCTGATTTCCGGAA
TCGACCACCGAACCTATAGGTTTGGTGTACGGATTGGTTACGTCGATCATTGCTTTGCCA
TCTGGCACCACTCCAATGTCCAAAGAAGATGAGGACATACTTTGGCTCATATTGTAGCCA
TAACCGAAAGACTTTGGGCTTGAGAAGTCCATTTCAAAGCAGTTTTCATTTGCTAGGTGA
GATTTGATGCTTTTGCTTTGAACAGGGACAACTCCATCTGTTCCAGAACTGTTCTGTTCC
TGAACTTCAATCTGCCGATCAACTGGACCATAGTCCAGATCTGGATACGGATCCATATCG
TTGAAAACATACTGGCCCGAATTGAGATCTGGACTGTCCACAACCTTAGGATTTGGAAGA
AGCCACGAAGCAGCTTCTGCTTCTTCGGTACTGACTTCATCTCCGTCAGGGTCTGACAAG
TAACGATCGTCGAGAAAGTTAACAACTCCAGGCTTAAAGTTGTTAGAGTTGGCGTTGTCG
ATCGAGTCGTATAAGGGAATCACAGGAATTCGCTCGTGTCGGCTAGCGAGTGGATTGGCT
GAGTGGATGTCGCGGTCGCACGTGACACACAGAGCTGCGGCGTCGGCCTTGCATGTGACG
TGAGCTGGAGCTTGTTCGCAAACTTCGCAGATCCAGACCCGAGCGTGGCGGGACGCGAGC
TTGTTGGCCGCGTGGACCTTGGAGTCGCAGTTGACACAGAGGAAGGCCGAGTCAGCTCGG
CAGAACAGAGTCGCCATTGCTGATTTGCATGAGTCACAAAGCTTCGACGCCATAGCCACC
ACTCAATAACTGTCAATTTCTTTTTCTATCTGATTCTCTAAATTTCTCTCCGAGTACCGT
CTACGATCTGTATTTGTTTTCCACGGTGAGAGATGTAGGGGTGTACTATCTATCTAGTGG
GACCAAGGTGATCTAGGATATAACCAATAAGAAGAAACCAGATGGGCGAGGCTTAGCCAG
AAGAAATTTATTACTTTTTCGTTCTGGATAATGAAAATCTATTTTTGTCGTGTTAGGGAG
AAAG
>Contig13913_HrCOLK10
GCTTTCTACACCCACAACCCACCCCATATGATCTGGTACATCTCTCTTCAATCTGAAAGT
TCTGAACACCCAGAAAAGTGATTATGGAAAGCTCCAGCATCTAGGGTTTATTTTGATTTT
GATTGTCTTTACTTTTGGTTCTCTAGCAAAGCTGATTACCGATATTCTCTTCTTTGTGTA
AGGTTTTAGGTAAACTGAATAATTGTTGCCTGTCTATGCTGGTTTAGAATGGGCTACATA
TGTGAATTCTGTGGGGAACAAAGGTCCATGATATATTGCCGTTCTGACGCTGCATGCTTA
TGTTTATCATGTGACCGCAATGTCCACTCTGCTAATTCCCTGTCAAAACGTCACTCAAGA
ACATTGTTGTGTGAGAGATGCCATTCCCAACCTGCATTAGTTAGATGTGCAGAAGAGAGA
GTTTCTCTTTGTCAAAAATGCGATTGGATGAGCCATGGCACCTACACCTCAGCTTCATCA
CATAAAAAGCTAACAATAAATTGTTATTCTGGCTGCCCATCAGCTACAGAACTTTCATCG
ATTTGGTCGTTTGTTTTGGATTCACCTGCTGTTGAAGAATCTGCTTGTGAGCAGGAAACC
GGTTTAATGAGCATTGCTGAGAATGGAGCTGTAAATTCTTGGGGCTCTTCAGAAACTACA
TCTGATTCTATTGAAGTGAATGACATACCTACCAAGGGTAAAACTAGTGCATCTTCTATT
GGAACTTTACCGAAGCTGTCCTGTCCTGGAACCAAAGGTTCTGGACTTTGTGAAAATGAT
GATATCTACGCGGGTTTTGATATGGATGAAATAGATCTGAATTTTGAAAACTATGATGAG
TTGTTTGGTGTAACCCTGAATAATTCAGAAGAGCTTTTCGAGAGTGGAGGAATTGATAGC
TTGTTTGGGATGGACATATCTGGAGCTGATTCCAATTGCCAAGGTGCTGTTGCTGCTGCT
GAGGGATCTTCAGTCGGACTAGTGAATTCGATGCACCCAGCATGTAGCAACGCAGCGTCT
GCTGATTCTGTGATGAGTACCGAAACAGAACCAATAATACATTTCACACCAAGACAAGCT
AATTCAAACCTCTCATTTACTGGTCCCATGGGGGAAAGTAGTGCTGGGGACTATCAGGAT
TGTGGAGCATCTCCAATGATTCTTATGGGAGAGCCTCCCCCATGCCTAGAAAGTTCTTTC
CAGTCAACTAACCGTAGTGATGCTGTTATGCGTTACAAGGAAAAGAAGAAGATACGCAAG
TTTGAGAAAAGGGTGAGATACGTTTCTCGCAAAGCAAGAGCTGATGTAAGGAAGCGAGTA
CAGGGGCGCTTTGTAAAAGCTGGTGATGCTTATGATTACGACCCGTTGAGCCAGACCAGA
AGCTACTGAGTACAATTTTAAACCATTTTTTATAAAGGAAAGAGCCAAATGATGATTGAA
AAACCTATTATTTTTATCAAAACAAAGGGCAAATTCATGTTTTTTTTCCCAGCTCATGCA
ATAACAAGCTGTGTGATTGTTTCACAGGGTCTTTATTTTCATCCAGGAAAAGGTGGATGT
AGAAAGTATCCACTGGTGCTACTGCTACTGCTACACCAAATAAAGCACAGGAGTCTAGGA
CGTTTCTGATTCTACATCACCATAATTGATCAACAAAACCATATATATCAGATCGCATTG
CATAGGTTGACCATTGCTTTCTGTTTATTTAGTTAATCTTCCACCCAAATCTTAGTCTGA
GGAAAAGGAGTATGTGCTTCTTGGTCATTCTCAATTTTCACTATTGCCATTGTAAACATT
CCATCTGTTCGTTCTGCTCCGTTCACTGTACAATATGCCTTCAAGGTTTCGTGGGTTCTT
GGTCAGCCAAAAAGTCAGCCAAAAAGCTTATGTTGTAGTTGTAACGTTTTTGTCCGCTTG
AAGTCTTGACATTAATAATGTAGGATTTTATATATGTGAAGTTTGAGAGGTGGATTCCGC
CATGAAAACTTGTGAGTCGGACAATAAAGCTGGTACATATTTCTTAATTTTCCTCGGCAC
TTTTGTAGTATTGGGTAATTTACATATCTGGTTTAAAGAGACTGATCTCTGCAGAATTTT
TAGGAACATATTTTTGATAATTGATTTGTAACCTTAAAAGTTTTTTTCTTGATATTCTGT
TGGGATTTCTACGTTGCATATGAACCTGTTCCTGGCAAGAGACAGAAAGAGTAGATGGCT
ACATTTG
>Contig12695_HrCRY1
GTTCGGTTGATGAAAAAGAGAAGCAAAAGCTGAGTGCAACATCTTTCATCCCAAAATCAA
ACTTTTCCTTCTTTCCTCAAAAGACGAAACAAGTATGCAGTAGATAAAAGATTAGATTAG
TTACAGTTCCTTGGTTTTGCTTGAAAAGAGTGTTTTGCAATTGGATTGGGGATTAGGGAT
TTGTGAAATTATTTGGGGAGATGACAAATGGTGGGTGTAGCATAGTATGGTTAAGGAGAG
ATCTGAGGATAGAAGATAATCCAGCACTAGCTGCTGCAGTTAGAGCAGGTGTTGTTGTTG
CTGTCTTTATATGGGCACCTGAGGAAGAAGGTCATTACTACCCTGGAAGGGTTTCTAGGT
GGTGGCTTAAGAACAGTTTGTCTTGTCTTGATTCTTCTTTGAGAAGCCTTGGTACTTCTC
TTATCACCAAGAGATCAACTAATACTCTTTCTTCTCTTATTGAGATTGTTAAGTCTACTG
GTGCTACTCAGCTCTTTTTCAACCACTTGTATGACCCCTTGTCACTAGTTAGAGATCACC
GAGCCAAGGAAGTTTTAACATCTCAAGGCATAACTGTGCATTCTTTTAATGCCGATTTAC
TCTATGAACCCTGGGATGTTACTGATGATCAACACCGTCCATTTACAACCTTTGCTGCTT
TCTGGGAAAGATGCCTTAGCATGCCTTTTGATCCAGAAGCACCACTTCTCCCACCTAAGA
GAATCATTTCAGGTGATGTATCAAGATGTCCTTGTGATAGATTGTTACTTGAAGATGAAT
CAGAGAAAGCAAGCAATGCACTTCTTGCTCGAGCGTGGTCTCCTGGCTGGAGCAATGCTG
ATAAGGCATTGACCACTTTCATTAACGGACCTCTAATTGAGTACTCTAAAAATAGGAGGA
AGGCTGATAGTGTTACAACTTCGTTTCTGTCTCCCCATTTGCATTTTGGAGAAGTAAGTG
TTAGAAAAGTGTTCCATTTAGTCCGTATGAAACAGGTTTTGTGGGCAAATGAAGGAAACA
AGGCCGGTGAAGAGAGTGTAAACTTGTTTCTAAAATCTATTGGTCTTAGGGAATATTCAA
GATACTTGAGTTTCAATTATCCTTATAGTCATGAAAGACCTCTTCTTGGGCATCTAAAGT
TCTTTCCTTGGATTGTGAATGAGAGCTATTTTAAGGCATGGAGACAAGGTAGAACTGGCT
ATCCTTTGGTGGATGCTGGAATGAGAGAGTTGTGGGCTACTGGCTGGCTGCATGATCGAA
TACGAGTAGTCGTCTCTAGTTTCTTTGTAAAGGTTCTTCAGCTTCCATGGAGATGGGGAA
TGAAGTATTTTTGGGACACACTTCTCGACGCAGATCTTGAGAGTGATGCCCTTGGCTGGC
AATATATTTCTGGTACTCTCCCTGATGGTCGTGAATTTGACCGCATAGATAATCCACAGT
TTGAGGGTTACAAATTCGATCCAAATGGAGAATATGTACGAAGATGGCTTCCTGAACTTG
CAAGATTGCCAACAGAATGGATACACCATCCTTGGGATGCACCAGAATCTGTACTCCAAG
CTGCTGGAATTGAACTAGGATCAAACTATCCTCTTCCAATTGTCGGAATAGATGCTGCAA
AATCCCGGTTGCAAGAAGCATTATCACAAATGTGGGAGCAAGAAGCAGCTTCAAGAGCTG
CACTTGAGAATGGAACTGAGGAAGGCCTTGGAGACTCCTCAGAATCAACCTTGATTGCCT
TCCCCCAAGACATACAAATGGAGGAAAGTCAAGAACCAGCCCCGAGGAACAATCCTCTTG
CTGCTACGACGCGTCGTTACGAGGATCAGATGGTCCCTAGTATGACTTCATCGTTAGTGA
GAGTTGAAGACGACGCAACTTCATTGAACATTCAGAATGCAAGAGAGGAGAGTCGAGCAG
AAGTGCCTGCTAATGTTGTCGTAAATCAGGAACCAAGAATAAACATAGTAAATGAAGTAG
TTCTGCAAACTAGTCTCAGCAACAGTCTACCACAATTCAATAATACAAGAGGATTGCAAG
ATGCTGCTGAAGATTCCACGACAGAATCTTCCACGGGTAGGAGGAGGAGTAGTAGTAGGA
GAGAAAGTGATGGAGGCGTTGTTCCAGTTTGGTCCCCTTCGCCTTCAAGTTACCCAGAAC
ATCATGTGAGTGATGATAATGGCAATATTGCAACAAATTCGTCTTATTTGCAGAGACTCA
TCAAATAATGAATTGGAGGAGGCTATCTCAAACTGGTTGACAGGTAGATTCCATATGTAG
GGATGACTACTAAACACTGGGGGGACGGACAATGCTTGTCAACAGATGTATATGCCGTAG
GAAGGTGAATGACCATGTTTCTCTTCTTCAAAGGCTACTGTAGTTTGAATAGAACTGAAG
TTGACCTCTTGTGTGTATGGTATAAAAGTGTCCGGTCTTTATAAGAGCAAGGTATAGTAT
TAATGTAGAATATGTGTAGTCCTGAAATAAACTCAGGCTTGTACGCTTCATAATATCATA
AATCACTAATATTAATTGGCATATATTCTACCCTGGTTTTAATACACA
>Contig12696_HrCRY1LK
CACCGGACCAAGAAAAGTATAGGAAAAGGCAAAAAGATAAGATTAATTTCACTCCCAGCT
GTGATTCAAGAGAGAAAAAGTGAAGGCTATGATTTATTATTCTTGAGAGAGAAAGCGTGA
GAAAAGTATACTTAATAATTTTGCTTGCAATTGACTTGGGGCTGTTGAAATTATGTCAGG
TGGAGGCTGTAAGATCGTATGGTTTAGAAGAGATCTAAGGGTAGAAGATAATCCAGCACT
AGCAGCTGCTGTTAGAGCAGGTGCTATTATTGCTGTGTTTATATGGGCACCTGAGGAAGA
AGGTCATTATTACCCTGGAAGAGTATCAAGATGGTGGCTCAAGAACAGCTTGGCTTATCT
TGATTCCTCTTTGAAAAGGCTCGGCACTTCTCTTATCACTAAGAGATCAACCGATAGTGT
TTCTTCTCTTATTGAAGTTGTTAAGTTTACTGGCGCTACTCAACTCTTCTTCAACAACTT
GTACGATCCCATATCACTGGTTAGAGATCACAGGGCAAAGGAGGTTTTAACTGCTCAAGG
CATAACTGTGCGTACCTTTAATGCTGATTTACTCTATGAACCATGGGATGTTACTGATGA
CTACGGTCGACCATTTACAACCTTTGATTCTTTCTGGGAAAGATGCCTTAGCATGCCTTA
TGATCCAGAAGCACCTCTTCTACCTCCTAAGAGAATCATTTCAGGCAATGTATCTAGATG
TCCTTGTGATAGGTTAGTGTTTGAAGATGAATCAGAGAAAGCAAGCAATGCACTTCTTGC
TAGAGCTTGGTCTCCTGGTTGGAGCAATGCTGATAAGGCCTTAACCACTTTTATTAATGG
AGCTCTAATTGAGTACTCGATAAATAGGAGGAAGGCTGATAGTGCTACAACTTCATTGCT
CTCTCCCCATTTGCATTTTGGGGAGGTAAGCGTGAGAAAAGTGTTCCATTTAGTCTGTAT
CAAACAGGTCTTGTGGGCAAATGAAGGAAATAAAGCTGGTGAAGAGAGTGTAAGCTTGTT
TCTAAAATCTATTGGACTTAGAGAATATTCAAGATACTTGAGTTTCAACCATCCTTATAG
TCATGAAAAACCCCTTCTTGGCCATTTAAAGTTCTTTCCCTGGATTGTGAATGAGAATCA
TTTTAAGGCTTGGAGACAAGGTAGAACTGGCTATCCTTTGGTGGATGCTGGAATGAGAGA
GTTGTGGGCTACTGGTTGGCTTCATGACCGAATACGAGTAGTAGTCTCTAGTTTCTTTGT
TAAGGTTCTGCAGCTTCCATGGAGGTGGGGAATGAAGTATTTTTGGGACACACTTCTGGA
TGCAGATCTTGAGAGTGATGCTCTTGGTTGGCAATATATATCTGGTTCCCTCCCTGATGG
CCGTGAACTCGACCGCATAGATAATCCACAGTTTGAGGGTTACAAATTTGATCCTAATGG
AGAATATGTACGAAGATGGCTTCCGGAGCTTGCAAGATTGCCAACCGAATGGATACACCA
TCCTTGGGATGCACCAGAACCAGTTCTCCAAGCTGCTGGAATTGAACTAGGGTCAAACTA
CCCTCTTCCCATTGTTGAAATAGATGCTGCAAAATCCCGGTTGCAAGAAGCATTATCACA
AATGTGGGAGCAAGAAGCAGCTTCAAGAGCTTCAATTGAGAATGGAATTGAGGAAGGACT
TGGAGAATCGTCCGAATCAACTGTCATTGCCTTCCCACAAGACATACAAATGGAAGAAAT
TCATGAACCACCTCTGAGGAACAATCCTCCAACTACAACTCACCGTTATGAGGATCAAAT
GGTCCCTAGTATAACTTCATCATTGGTGAGAGTTGAAGATCAAGGAGAAAGTTCATTAAA
CCTTCGAAATACAACAGATGATAGCCGAGCTGAAGTACCAACTAATGTTTTTGTGAATCA
AGAATCAAGAAGAAGTGAATCAGAAAACCAAGTGGTTCTACAAACAACTCTTAGCAACTC
TTTGCCACAATTCAGTATTAGAATAAGAGGGTTGCAAGATGTTGCTGAAGATTCAACTGC
TGAGTCTTCTAGTAGTAGTAGGAAAGAGAGGGATGGTGTTGTTGTTCCTGTTTGGTCTCC
TTCAACTTCTAGTTACACTGAACATTTTGTGAGTGATGATAATGGAGTTGGAACTAGTAC
TACATCGTATTTGCAGATTCATCCACAATCTCATCAAGTAATCAATTGGAGGAGGCTTTC
TCAAACTGGGTAAATTTCATATGTAATGAAGAGTACTAAAACGCTGAAGGTGGGAAATGT
ATGTCAACAGATGTTTAGGTCAGTAAGAAGGTGAATGCCCATATGCATATATCTTCTTTA
AAGATTTTAACCAGGAAGGATGACCAGAACAGCAGTTGATCTTTTATTTGTATAGTATGA
GTGCATTTCCTTAAGCGGAAGGTAGAGTTAAAATAGAATTTGTAGTCCTGTAATAAACTC
AGGCTTTGTGCTTCAACAATAATCATATTGTTAAGTAGCATATATTCTCTTATAATTTTG
ATTACCCGC
>Contig7867_HrCRY2
TATTTTTTTTGGTGTCGCTGACTTTCTGTGTTGGTAGAAAATTGGGTGTTCTCTATTTGT
TTGAAGTAAGGACTGAACCAAAATAGGGCGTTGTCAAAACCTTCTAGTTGATCCAGTTTC
TTTCAAACACTTTCAAATTATGGGTTTGATTTGGTAAAGCATTTACTTGCTATTTGGTTG
GTTATAGAGATTGGTGGAGAGATTTAGTGGTTGGCTCTTTTCTCGTCGAGTACTTGAACC
CTATTAAATTTGTAAATTGAAAGTGTTTATGGTATTATTTATAGTTGATTTTGGAAAGAT
TGTGATTATTATAATCAATAGCAAATCCAATTTTGATTTGGATTTGCTTTCTGGAGATTC
GACTTCATGATCATTCACTAGCTGCTATTTGCAACAGATCATAGAACTTCATCTATTTCT
GTTGTGGTTGACAGAAAGATGTTGACAAAGCTCTGAAGGATTTGATTTATTCAACATGGG
TAGTAATAGGACTATAGTTTGGTTCAGAAGGGACCTTAGGATCGAAGATAATCCTGCTTT
GGCTGCTGCTGCTAGAGATGGTTGTGTTTTACCTGTCTATATATGGTGCCCCAAAGAGGA
AGGTCAATTCTACCCGGGTCGAGTTTCAAGGTGGTGGCTGAAGCAATCGCTTGCACACTT
GGAACAGTCTTTAAAATCCCTTGGGGCTGAACTTGAGCTAGTAAAATCCGAGAATACTTT
AGCTACTCTTTTGGAATGTATCGATTCCATTGGGGCAACAAAAGTAGTGTTTAATCATCT
TTATGATCCTGTTTCCCTTGTTCGTGATCACAATATCAAAGAAAAACTATTGGAGCTAGG
CATTTCTGTGCAAAGCTACAATGGAGATTTGTTGTTTGAACCATGGAATATATACAACGA
AAAAGGTCATGCATTTACAACCTTTGAGTCATTTTGGGACAAGTGCTTGCACAAGCAAAT
AGAACCAACTTCATATTCTTTTCCATGGAAACTGGTACCAGCAGCAGGTACAGCTAGTAG
ATGCTCAATTGCGGAATTGCATCTTGAGGATGAATTAGAGAAATCTAGCAATGCCCTGTT
AGGAAGATCATGGTCTCCAGGTTGGAGTAATGCTGATAAGGCTTTAACTGAATTTATTGA
GAACCACCTTCTTGACTATTCAAAGAGTAGATTAAAGGTTGGAGGAAACTCGACATCAAT
TTTATCCCCATATCTTCATTTTGGGGAAGTGAGCATGCGGAAAGTTTTCCAAGTTGCTAG
AATGAAGCAGATACTGTGGGCAAAAGAAGGTAATCATGTAGGAGAAGCAAGTGTTACTCT
TTTTGTCAGAGCCATTGGACTTAGAGAATACTCTCGTTATCTGTGTTTCAACTTTCCATT
CACTCATGAGAGATCACTGTTAAACAACTTGAAATTTTTTCCATGGCAAGCTGACGAAGC
TCATTTTAAGGCTTGGAGACAAGGCCGTACTGGGTATCCTTTGGTTGACGCTGGAATGAG
AGAGCTTTGGGCAACTGGGTGGATACATAACAGAATAAGAGTAATTGTTTCGAGTTTTTT
TGTCAAAGTTTTGCTTCTTCCTTGGAGATGGGGGATGAAGTATTTCTGGGACACACTTTT
GGATGCAGACTTGGAAAGTGATATCCTTGGTTGGCAGTATATTTCAGGAAGCTTACCAGA
TGGCCATGAGCTTGAGCGTTTGGAACATCCGGAGGTACAAGGCTCAAAATTTGACTCAGA
GGGAGAATATGTGAGGCATTGGCTACCTGAGATAATACGATTGCCAACTGAGTGGATCCA
TCATCCATGGGATGCACCTGACTGTGTGCTTAAAGCTTCTGGAGTAGAATTGGGTTTAAA
CTATCCAGAACCAATCATTGATATAGATTTGGCTAGAGAACGTTTAACTCAGGCTATATA
TAAGATGAGGGAAATGGAAGCAACTGCAGATTCAAATGGCACAAATGAGGAGGTTGTTGA
TAACTCCTACGAAATTGAACATATGCCTGAACCGAAGATGCTTGTGAAGGAGAAAACCTC
TTGTCCCACTTATTCATCTAATGATCAGAGGGTTCCTTCATTTCAAGATGCAATGCGTGT
TACTCCATTTAATAGAAAACGACCAAATTGCACGGAAGAAGAAAAGCCATTGCCTGGTAA
ACTACACAACTGTACACAGGTTGGGACCTCTAGAGCAGACGAAGATGTATGCTCCAAAGT
TGAATCCTCATCATCTAAGAAACAAACAACTAGCAGGAATTCCTTTTCCGTCCCACATTC
ATTTTCGTTGTCTACCGACAAGCCTTATGATCAGGAGTGTGAATCTTCTGACCCAATTCG
GACCTGGCAAGAGCAGGTTGATGTAGAATAATGTTCAAGCAAACTTGGTAAGTGATCTCA
GTATTTCCTTTTTATCCTTTTTTTAGGGTTAGAGATCTCTGTTTCATTTTTAATTGTAAT
AAAATCAATCTCGGATATCCACTTATCTAAAGGTTATAATTAGGTATTTAATGGAAAAGT
CTTTAACTCCCAAATTTGAGATGAATCTTAAATAATGAGGTTCCATATTATTGATAAATA
TAGTGAGTCGACGTAACTACATCCAATAAAAATTATCACGTATGGTGATATATAGTACTA
CTCCTACCTTAATACTGACACTAATTTCTGGAATGATATATGGTTTCACAGCTAGCATAC
TGTTAGAAACAACTTTATCCAAATACTCTGACTTCATTTCCTGCCCAAGGTGGTTAATTC
CTTTGATTCCTTCTCTTGGAAATAACTTTATGGTTTCATTCAAAAATACAAGTCTATGTT
CTTCTCTTCTGATTGAGTTAGAGATACCATAATTCAATTCTTTGCTGTTTATATTTGTGT
AGGAGTAGGAGCTTTGGGACATTAAAAAATTTCCGTTGCAACTATATAGTGTTGGTCTTC
TGTATAGGACGAATACAATTTGGTACAGTTGTAACAGTTCTGTTCTTTGTTTCATGTACT
TGTAAGTTATTCCAATAACTGAATCAGTCTCAACATTATATAACATGTACAGATTATATA
TAATCAAAAAA
>Contig34677_HrEF1
CATGAATCAAGAACTAAGCGTCAAAAGGTGCTTGAAGCTTCTAAAGAACCTCGCCGACCA
AAAACCCATTGGGATCATGTTTTAGAGGAGATGGTTTGGCTTTCAAAGGACTTTGAGTCG
GAGAGAAAATGGAAATTGGCTCAGGCAAAGAAAGTTGCTCTAAGAGCAAGCAAGGGTATG
CTAGATCAAGCAACAAGGGGAGAAAAGAAAATGAAGGAAGAAGAGCATAAGTTAAGAAAA
GTTGCTCTCAATATTTCAAAAGATGTCAAGAAGTTCTGGCTAAAAATTGAAAAATTAGTG
CTGTACAAGCATCAGATGGAGGTTGACGAGAAAAAGAAAAAGGCACTTGACAAGCAGCTT
GAGTTTCTTTTAGGACAAACTGAGAGGTACTCAACAATGTTAGCAGAAAATCTTGTGGAT
AACTACAAGTCTGTACAGCAATATCCTACACAGAGTCAATTGGGAATTCAACATAAAGAC
GTGGAAAATCCATATCCTTCACAAGACCGACCAAGAATTCAACATGAAGAAGCTGATGAA
AGTGATGCTGGTGAATGTAAAGAATCAAATGTTGATGAACGAGATATCGATGAGGATTAT
GACATTCGGTCTGATGATGAGTCAGAAGATGATGAGCATACGATTGAAGAAGATGAAGTG
TTTATAACCCGAGTTGAAAGGCAAGAAGAATTGGCTGCTCTGCATGATGAAATGGACCTT
CCACTTGAGGAGCTTCTCAAACACTACAGTTATACTGGGGGAAAAGAATCTCAACCAGAT
GCAGCTGATATCGAACAGGACTACGACATTCAATCTGATGATGGATCAGAAGATGACAAG
CACAATATTGAAGAAAATAAGGCTGTTGTAACCAAGGAAGAAGGGCAAGAAGAATCAGCT
ACCTTGCTAGATGAAATGGATGATCCAGTTAGAAAGGGTGAAGGTATTGATGATGATTAT
GATATTAAATCTACTGACGAATCAAAAAATAACAAGCATACCATTGAAGAGAATGAAGCT
TTTATAACCAAAGAAGAAAGGAAAGATGAATCGGATGACTTGCATGATGAAATGGATCTT
CCACTACAGGTGCTACTGAAACGCTATGCTAGGGACAAAGATAGCATGAAAAATAGTCCT
GTGGTGGACAGAGTCAAATGGATTGAGGAAGATCATGAAAACATTGAGCTTCCCATAGCC
TCTAGTGCGGAG
>Contig30075_HrEF3
GCTGCATTTGAATGTTTCGGTAACTAGGTCCCTTGAGGTTTTCAGCCATCTTAATGAAAG
ACCAAGCCAATCACAGTTGTCTCCTTTCTTCTTGTATTGATTGAAATATCCGAGCAGCTG
ATTCAGTTGCTGATCTAGGATTATGAGGAATAACCTTGATGACCGGACTTTGATGCTCAC
TAGTTTGCTTATTTCGATCAAGTTCTTGTACTGTTGGGACTATTGGGAAAAGAGGAAGTG
CATTTCCTTTGGTCCTCTCTGATGGACTACTAGCTGTGCTCCCCTGCAGCTCACTCCCTC
TTGGAGCTTGAAATTTTCCAATATGACGTGACACTACCTGGCTCAATTGGCTTGACATGT
TACATGACCTCTGCTGTGGTATTGTGAAGTCCATTTCCTTACATGACAAAGTATTTTCCG
TCTCATTGGAGTGGCATCCCCCAAATGGATTCATCTTCTCGGCAGCTGAACGTGATAAGG
GCGAATGCATGACTGGCATGCCATAAGGTGGAAAGTAAGTCTGCCCTAAAGGAGGTGTGG
AGGAAAGAACTCCCATCCCTAGTTGATTAGAAGCAGGAGCACTGTAAGTTGCATTTAAGA
AGTCCCCACTTCCGGGATTTAGGCTTATAGGTCCATAGCCACCATATGCTGGTGCCATGA
AACCTGCTGGTGGAGGACATGGCCCAGTGTATGGCTTGTAAACAAGTCCTTCGGAAGGGG
AGATAACAGGAATTAGCCATTGATTTCCAGGGTGAGGTTGGAAACTGATAGGAGCCGCAG
CACTATTGTTAGATAGAGAAGTTGGTGATAGGTGACTTGAGATTTTCACATGATTTGAAT
GCTCAGAAATAAGATCTTTGCTGGTGATAATGTTGACAGAAGTAAGAGGTAGTTTCCTAA
CTATGTTATCATCGATAAATTCACTGTCTGGGTTTGGCTTGTGAGGATTATGTTTAGGTT
TAATAAGTGGAGGTCTCGACTCTGTAACATATTTTGATGGCATCTTCACAGGTGATGCTT
CTAATACAGACTTCTGCACATAAAGGTTGTCTTCAAGAAATATGTGGGGTGAACTAGCAA
TTAACCGCTGAACCTTTATTAGTCTATGCAACTCAAACACTTGGAGCGCAAAGACTCTTT
GTTGATTGATAATGTCTTTCCTTGCTTTCCAAAATTGCTTTTCACCTATTACTCTCACAA
CATCGTCAGGGGAGGCATCCCACACAGATACGTTATCCACCATGAAAGCAGAAGTCTCCA
AACCGCTTTCTCGCCTGTCTTCTATTCGTGCTCGTAAAGTCCCATAACCCTTCTTTCCTT
GCCACTCACAACCATGTACAAGCCCATTTGGACTTCTACTATCATGTCTGACCATCCTCG
ACTCTGATGAAATTTCCCTGGTCATACCTCTTGTAGGTTCTGCCAAAATATCATCTCTAA
GGGTCATTTCAACATTTGCGGCAACACGTTCCTCAACTGAATTTGCATTGGTACCACATA
ATTTATTTGAGTTACCTATTGACCTACTTCTATTTTCTTGGATTAAAGATGTGTGTTTTT
GTTTCGATGTTTCACAAGTCTTTTCTCTAGCAACCAGGGCAGAAGCAGACATTTCCCCAT
AATTTTGACAAATCTGAGACACTTTTGGGTTACGTTTAGCAGGGTTCTTCACAAAATGTC
TTGACTTCAGATCCATTATGCCAGCTCTCTTCATTTGCAGGTCACATGGACTTTTACGTT
GAACATTAGAGCTCGAGCTCAACTGTGGAAGTTTTTCCCTCTCTTCATTTTGCTGAATGT
TAATATCATGTGGACTATTAATTCCTTGAGCAGAAGCAGAATCTCTAGAATCATCCTCAT
TCCCTGGCTCATCGAAAGCATAATTCTTCAAGTTTGAGAAACTTTCCCTTTCAAATGAAT
CACATTTAGCAGTAAATGATAATGTTTTGGTGATATTTTGACAACTTGTAGTTTCTGTAG
ACTTGTGGTCACTGTCTGTTTTCATATTGTTTAATTTATTCCCATTGGAATGAAGCTTCT
CAGGTATGTAAGAAGAAAGAGGGGAATAACACAATGGAGTGAACGTATTCTGGCAAGCAG
CAACAAGGCTTGGGGATGCTGTAGGAGACAAGTTGCTACAATTATTGGGCAGGAGCGGTA
AAATAGACGATGTTCCAGAGGTAAACCTTTGACAAGGGACACTGAGTTGCTCATAAAGAG
CCATTTTGTTCCTTGGAGGTGCTCTTGGTCCTCCCTTCTCCGTGTCATTTATATGAAGCC
TAGGAAACATAGGACTGACCCTTTCCTCCTCTCTTCCTCCTCTCATGCTCTATCTTTTAG
GATCTTACCACAGTTTCCACTCATGAATTATAGAAATTTTACCGAATCCACAAGATGGTC
TACTTCTCATCGGTTTTATTGAAAAAAAGAAGAAG
>Contig7258_HrFIL
CTTCTTCTTCTTCTTCTTCTTCTTCTTCTTCTTCGACAATTACACTGGACCACATTCCTC
CAACTCCTAACGAGCAACTCTGTTATGTCCATTGCAACATATGTGACACTGTTCTGGCGG
TGAGCGTTCCTTGCACAAGTTTGTTCAAGACAGTAACTGTTCGATGTGGTCACTGCACCA
ACCTGTTACCTGTGAACATGCGTGGTTTGCTTCTGCACTCGCCAAATCAGTTTCATCAAA
TCAGTACTCACTCTTTCTTCAACCCAAATTCCCACAATTTTTTGGAAGAGATACCAAACC
CAACACCAAACTTTCTATTGAATCAAACAAGCCTCCATGACTTTGCTCATGTTCCACCAA
GAAGTGGAATGGATCAACTCACTAGGCCACCTGTGATTAACAGACCTCCGGAGAAAAGAC
AGAGAGTTCCCTCTGCTTACAATCGTTTCATCAAGGACGAGATCCAACGCATCAAGTCTG
CGAACCCTGATATCTCCCACAGAGAAGCCTTTAGTGCTGCTGCTAAGAATTGGGCACATT
TTCCACATATTCACTTTGGCCTCATGCCAGACCAGACTGTGAAGACGACAAGCGTCCGCC
AGCAGGAAGGAGAGGAAGTTCTGATGAAAGATGGGTTTTTTGCTTCAGCTAATGTAGGTG
TATCCCCATACTGATAATCTCATCAACAACAAAATTGAGAGTTTAATTGTGTGTTTCTTG
TAATGAATGGTATTTTGAAGTTAGCTGCTTATCTAACTAGTAAACGATCATTAGGTTTTC
AGTTCCAATTAACATTAATAATGCTTGATTTGTGAAGTTATCTCAAAGACTATGAATTGC
TTCAAAGCTAATTAAATCATATGCTAGGCACCGGGTGTCTTAATGTTTAAAAAAAAAAGA
AAAAAAAA
>Contig20160_HrFRI
GCAGGTGGCTGATTCCAATTTAGCAGAAAAGGGTTTCCATTTCTCATTCTCTTTACCTTT
CCCCCTCCTTTGCCGCTGAGTTAACCAGAAAGAGAGTACTATGGGTTCCATTCTCGATCC
AGGCGAGTTGACTCCAACGAGTTTCGACGAGTTCCAGAGGCAGACCTCGCTTATGACTAG
CTGTACTTTGCTGTGGAAAGAGCTTTCTGACCACTTCTCTTCTCTTGAACAGGACCTTCT
GAAGAAATCTGAAGCTATTAAGCATAAAATTGAAACCCTTGACCATGAAACCAAGGAGTC
ACTTAGTGAGCTCGAGAAGCGTGAGTTCTCCATCAAAGATACTGTTGAAATCGCACTTGC
TAAGGTCGAACAGAGCAAAGAGGCTGCTCTGTTGGATTTGCGTGGATTTTCTCAAGAAGA
TGAGAATGGTGAGGTTGACAATGTTGATGCTCTGTTGTTGAAGCTGAAGTCCTTTTGTTT
GAAGATGGATTCTTTAAGGTTTTGGAGGGTTTTGACTGTGAATAAGAAAGAATTGGATGA
TTTGAGAACTGTAATGCCGATAGTTTTATCGGAGTGTGTCGATCCAGCGAAGTTTGTGCT
CGAAGTGATATCGGAGGTCTACCCGGTGGATAAGAGGGCGGAAAAGAGCGAGAGAGGGAA
TGACTTGGGTTGGGCATGTGTTTTGATGTTGGAATCTTTGATGCCACTTGTGGTTGATCC
GTTGGTTGGAAAATCGAGGCTTTTGGTGACACCTACTGTGAAGAAACAAGCAAAAGACAT
AGCTGAGACATGGAAGGCAAGCTTGGAAGAGAGAGGTGGGGTTGAGAATGTGAAGACACC
TGATGTTCATACTTTCTTGCAGCATTTAGTGACTTTTGGGATTGTGAAGAATGAGGATGT
TGGTTTGTACAGAAAGCTTGTGATTGGGTCTGCTTGGAGGAAACAGATGCCTAAGCTCGC
TGTTTCGCTTGGGCTTTCTGATAAAATGCCAGATATGATTGAAGAACTGATAAGCAGGGG
TCAACAGCTTGATGCTGTACATTTCACCTTTGAGGTTGGCCTTGTGGACAAGTTTCCTCC
TGTTCCTCTCCTCAAAGCTTTCTTAAGGGATGCCAAGAAGATTGCGGCAACCATTCTAGA
GGACCCCAATAATGCTGGCCGAGCCATGCACCAAGCTATCCGCAAGGAGCAATCAGCACT
CCGGGCTGTAATCAAGTGCATAGAAGAGTATAAACTTGAGGCAGAATTTCCTCCAGAAAA
ACTCAAGAAGCGCTTTGAGCAACTTGAGAAGAACAAGATAGAGAGGAAGAACCCTGCTAC
TATTCCTGCCAACAAAAGAACTCGAGCCAACAATGGGGACTCCCCCATGCCTCCAACAAA
GGCTGGCCGGTTGAAAAATGCTTATGTTTCATCCTTCCATGCAGCTCCCACATTTGTCAG
ATCTCCTTCACATGTCCAATACCCTGCTTCAGTTCCTCCATACCATTCCCCTCCCACGAT
GTATGGCAGTAGAAGCCCACCAGCCAATCCCTATGCATACTCACCTGAGGCAGCACCACC
AGCCACTCCCTATGGATACTCACCTGAGGCAGCACCATATGCTTACTCACCTGAGACGGC
ACCATATGCTTACTCACCTGAGGCAGCACCGTATGCTTACTCACCTAAGGCAGCACCACT
AGCTGGACCATACCTGGGACATCCAATGAACTATTCTGTATACGGGGGATATGGCAATGG
CATGGCACCAGCTTATCAGCAGGCTTACTACCGATAGACATGACTGCTTAATGAAGATGG
TAACCACTGATATGATGACCCAATTTCATATGCTTTTATAATGGCTTTTTTTTTATCACT
AACCTTTTTATTGTA
>Contig84388_HrFRILK
CCAATATTACCCCTGCTTAGATCTTGCGATTTCTCTTCACTATCCCTCGTCTCTGTACTCGCCCAATGATTATCTCTCTCTAAACTGCCCGACATTTTCTCTCTTTATTTGACATGGATCTCCTCCGTCTAGGGTTTCCATAATCCTCTTACTCCAATCCCTGATTCTAGACTTCTCTCTCTCATTGTCTTCGAAGACCGCAACCTTTGTCTGTATGTTTTGCGACGGCTCGTTAACGCTGGAAATCATCTGAGGACTGTGCATACTATTAATCTCTGTTTGTTACCGCATATTTTGGTCAAGTGGACTATGGGGTCAATCCCCAATCCAGGCGAGTTGACTGAGTTGACTCTGCCAGGTTTCGATGAGTTTCAGAGGCAGACCTCGCTTATGACTAGCTGTACTTTGCTTTGGAAAGAGCTCTCTGACCACTTCATTGGTCTTGAGCAGAACCTTCTGAAGAAATCTGAAGCCCTCAAGCATAAAATTGAAACTCTTGACCATGAAACCAAGGAGTCACTCAACGAGCTTGAGAAACGGGAGTTCTCCATTGAGAACAGTGTTGAGATTGCACTTGGTAAGGTCGAACAGAGCAAAGAGGCTGCTCTCGTGGCTTTACAGAGAGATTCTGAAGAAGATATGAATGGTGAGGTTGATGATGGTGATGGTTTGTTGTTGAAGTTGAAATCGATTTGCTTGAAGATGGATTCTTTAGGATTTTGGAGGTTTGTGATAGGGAAGAAGAAGGAATTGAATGATTTGAGAGCCCAGTTGCCATTAGCTTTAGTGGCATGTGTTGATCCGGCAAAGTTTGTGCTCGAAGCAATATCGGAGGTCTTTCCAGTGGATAAGATGGGAGTGAGGAGCGAGAGGGGGAATGATTTTGGTTGGGCTTGTGTTCTGATATTGGAGTCTTTGATTCCAGTTGTGGTCGATCCAGTGATTGGGGAATCGAGACTTTTGGTGTCACCGAGTGTGAAGGAACGAGCTAAGGACATGGCTGAGACCTGGAAGCTGAGCTTGGAAGAGAGAGGGGGGATTGAGTATGTGAAGACACCTGATGTTCATACTTTCTTGCAGCATTTGGTCACTTTTGGGATTGTGAAGAAAGAGGATGTTAGTTTCTATAGGAAGCTTGTGGTTGGGTCTGCTTGGCGGAAACAGATGCCCAAACTTGCTATTTCACTTGGGCTTTCTGATCAAATGGAAGATATGATTGAAGAATTGATAAGCAGGGGTCAACAACTTGATGCGGTACATTTCACTTTTGAGGTTGGCCTTGTGAATAAATTTCCTCCTATTCCTCTCCTCAAAGCTTTTCTAAGGGATGCTAAGAAGGTGGCAACAACCATTTTAGAGGACCCAAATAATGCCGGACGAGTCACGCACCAAGCTATCCGCAAGGAGCAGTCAGCACTCCGGGCTGTAATCAAGTGCATAGAAGAGTATAAACTTGAGGCCAAGTTTCCTCCAGAAAATCTCAAGAAGCGCCTTGAACAGCTAGAAAAGACCAAGATAGAGAAGAAAAAGCCTGTTGCGGTTTCTGCCAACAAAAGAGCTCAAACCAACACCGGAGGCCCCATGCCTCCTGCCAAGGCTGGCCGTCTGACAAATGCTTATGTTTCTTCCTTCCCAGCAGCTCCCACATTTGTCAAATCCCCTTCACATGCCCAATACCCAGCTCCAGTTCATCCATATCATTCTCCTCCCAACATGTATGGCAACAGAAGCCCACAAACCAACCCTTATGCTTACTCACCAGAGGCAGCATCTGTAGCTGGATCATACCCCGGAGCTGCAATGAACTTTCCTGCATATGGTGGTTATGGCATTAGTATGGCACCAGCTTATCAGCAGGCTTACTACCGATAGACATGACTACTTATTGAAGATGATAACCACTGATAAGATGACTCAACTTCATCGGCTTTTGTTATGGCTTGTTTGTAATCATGTACCTTTAATTGTAGCTACGATCTGTGTGTTAATTATGATGCCTTCCACTCCTTGATCTATCATAGTGGGAAGCTGTATTTCTAATATTTCTAATGTGGATCAAACTTTAGTACTAGGGTTGTCGAATATTAACTAGGATGACCTCAAAACAGATATCTGTGTGTTAAATATGTTTATGTTTCTCACAAATACCTCCAGTTTGTGAGTTGTTTCATCTTCATTTTAAAATCATTTCCACTTTGTCGAACTCCCCGTA
>Contig30943_HrGI
CTGGAGTCTAGGAGATAAAAGAGCGAAACTTACCAATCACTTATGTAAACACCTCTGCGT
TAAAACGGTGTTTATTGATTTGAGCTGAGAAATGTAGAGTGGGGACTTTTATGTACATAT
ATCTTATGGTCACCACTCACCAGTTATTAGAATGAAAACTATGATCCTATCTATATATTT
CCCTAAAGAAGGTAAGCCTCAGGAGACTGTCGAAGCATCATCAATTGCTTAATACCACAG
CTTCGTTCCTCACATTATTGCCCATCTTCGAACAACCACTAGAAGTAGCAGAAATAGAAA
AATGTTCGTATTGATCATCTTGAAGACCAAGCGAGTACACCACATCTTCCCTAGTCCATC
CCGCACGCAACAAAACCACTGACAATATCCTCACGTGCCACGCCACACTCTCCTCATCAT
CTCCCATTCTTTGGGTCACACTAGCTTCACTCATCATCCCTCCATCAGAACCATCCATTA
TCATCATTTCTCTAACCTCCTCTTCCTTCCACCCTCCTTCCCGCAAACTCGTAAACACTT
TCTCCAAACAACCTTCCAAATCATACCCACTCCACCACCGGCGCGTATTCCCGCTCTCCT
CTGGCAATAATAGCATCTTCTCTCACTTGCCAAAACTACAGCCTCTCAAAATATACACAA
GAAAATTGAAAGTTAGAAAGGGGAAAAAGAAACAAAGAGAGGAAAAAAAAAATACAATCT
TTGCTTACGGTCTTTTGATTTCTTAGCATTAAGAATCGGAAGTATTCCCTTAACTTCTTC
CTTAGCTTCAGTTTTTCAGAGGCGGAGAAGTGAAGCTTCAGACTGATTCAGAGCCATAAA
CTGTAGAATTTATTCTTCTGCTGTTCAAGTATTTGTGCTTTGTTCTGGGCAAATCGAGTT
TTATTTTGGAATGTTGAATTACGATATTTTAATTCTTGATTGGTAGTGGGTTGTATGTGA
AAACCCCTTTGGATTTTCTTTATTGTTGGTTATTTTGGTTGTAATCTATGGCTGCTGTCT
CTGAGAGATGGATTGATGGCCTCCAATATTCTTCATTGTTCTGGCCTCCTCCCCAAGATG
GGCATCAAAGAAAGGCTCAAGTTGCTGCTTATGTGGAGTATTTTTGTCAGTTCACTTCAG
ATCAATTCCCTGATGATATTGCTGAGCTGATACGTACTCGTTACCCATCAAATGAAAAGC
GCCTTTTCGATGATGTTTTGGCTATGTTTGTCCTTCATCATCCAGAGCATGGGCACACTG
TTCTTCTTCCAGTTATTTCGTGTATCATTGACGGCACACTCCTCTATGATAGAAATAGTC
CACCATTTGCTTCTTTCATATCTTTAGTCTGCCCAGACAGTGAGAATGAATACTCCGAGC
AGTGGGCTCTGGCTTGTGGAGAGGTCTTGAGAATATTAACTCATTACAACAGGCCAATAT
ACAAAGTTGAACAACAGACTAAAGAAACAGAAAGAAGCAGTAGCGGATGCCAGGCTACTA
CAAGTTATTCCGGTGATGGGGAATCTCCCAATGTGTCTGCGGTACAACATGAAAGGAAAC
CTATCAGGCCTCTGTCTCCTTGGATTACTGATATATTGTTAGCTGCACCTCTTGGTATAA
AAAGTGATTACTTCCGATGGTGTAGTGGTGTTATGGGTAAATACGCTGCTGGAGAGCTAA
AGCCACCCATAACTGCTTCTTCTCGCGGATCAGGGAAGCATCCTCAACTCATGCCATCAG
CTCCTCGATGGGCTGTTGCTAATGGTGCTGGTGTTATATTAAGTGTATGCGATGAGGAAC
TTGCTCGCTACGAGACTGCTACATTGACAGCAGTTGCTGTCCCTGCACTTCTACTTCCCC
CTCCAACAACGGCTTTGGATGAGCATCTTGTTGCAGGGCTGCCAGCTCTAGAGCCATATG
CCCGTTTGTTTCATAGGTATTATGCTATTGCTACTCCAAGTGCCACACAGAGGCTTCTTT
TAGGACTTCTAGAAGCACCACCATCATGGGCTCCAGATGCACTAGATGCAGCTGTGCAGC
TTGTGGAACTGCTTCGAGCTGCTGAAGATTATGCGACTGGCATTAGGCTTCCTAGGAATT
GGATGCATTTGCATTTCTTACGGGCAATTGGAATTGCAATGTCCATGAGAGAAGGTATAG
CAGCTGATGCTGCAGCGGCTTTACTTTTTCGCGTACTATCCCAGCCTGCATTGCTTTTTC
CCCCTCTAAGGCAAGTTGAGGGATTTGAAGTTCAGCATGAACCACTGGGTGGATATATTT
CATCCTATAGAAAGCAGATAGAAGTTCCTGCAGCTGAAGCAACCATTGAAGCTACTGCCC
AAGGGATTGCATCGATGCTATGTGCCCATGGTCCGGATGTTGAATGGAGAATTTGTACTA
TATGGGAAGCTGCTTATGGCTTAATACCTCTAAGTTCCTCTGCAGTTGATCTACCCGAAA
TCATTGTTGCAACTCCATTGCAGCCTCCCATTTTATCTTGGAATCTATACATACCTCTAC
TTAAAGTTTTGGAGTATCTTCCTCGTGGAAGTCCATCTGAAGCATGTCTCATTAAGATAT
TTGTTGCTACGGTGGAAACAATTCTTCAGAGAACTTTTCCGGCTGAGTCCTCAAGAGAAC
AAAACAGAAAAACTAGATACCTCTCTAGTATAGGGTTGGCCTCCAAAAACCTAGCTGTGG
CCGAGCTCCGTACAATGGTTCACTCACTATTCTTAGAATCATGTGCCTCGGCAGAGCTGG
CTTCGCGTTTACTGTTTGTTGTATTGACAGTTTGTGTTAGTTATGAAGCCAAGTCAAATA
GTAGCAAGAGACGGAGACTTGAAGATGTTGACCGGCCTGAGAAAATTGTAGATGATGCAC
AAGACATGTCCAGTAAACAGAAAGAGAACAAAACTAGAAAGACTAAAAAGCCAGGGCCTG
TTGCAGCATTTGACTCTTATGTTCTTGCTGCTGTTTGTGCCCTGTCATGCGAGCTTCAGT
TGTACCCTTTCATATCAAAGGAAAGTAGCCATTCATATCATTCACATTCGAAAGAAGCAA
AGCACATTACCAGGCCAGTTAAAATAAATGGATCAAGTAATAAATTTCGGAGCAGCATGG
ACTCAGCAATATGTCACACTCGCAGAATCTTATCAATTTTGGAGGCACTTTTTTCACTGA
AGCCATCTACTATTGGCACATCATGGAGTTACAGTTCAAATGAGATAGTTGCTGCAGCTA
TGGTTGCTGCCCATATTTCCGATTTATTTAGACGCTCAAAGGCTTGCATGCATGCCCTAT
CGGTGTTGATGAGATGCAAATGGGATGACGAAATATACAACAGGGCTTCATCTCTGTACA
ACCTCATTGATATACACCGGAAAGTAGTGGCATCAATTGTTTATAAGGCTGAGTTAGAAG
CACACTTAATACGTGCACCAGTTTGGAAGGATTCTCTTATGCGTTCTGTTGGCAGAAAGC
GAAATCAAGATGAAGATATTAAATGTTTGACTTCAGATACTCAGTTACGAGATTCAGCCT
GTTCAGAATCCAAGAGGACATTCTGTTCAAATGAAAGTTCAGGAAATAACTTGGGTAAAA
GCATTGCAAGCATCCCGTTAGATGCTTCCGATTTAGCAAACTTCCTCACCATGGACAGAC
ATATCGGATTTCATTGTAGCACTCAAGTTCTTCTAGGATCAGTGCTTGCAGAGAAACAAG
AATTATGTTTCTCTGTTGTTTCTTTGCTGTGGCACAAATTAATTGCAGCCCCTGAAATAC
AGCCAACTGCAGAAAGCACCTCTGCCCAACAAGGATGGAGACAGGTTGTTGATGCATTAT
GCAATGTTGTCTCTGCATCACCCGCAAAGGCAGCCACAGCAGTTGTTCTTCAGGCGGAGA
GAGAATTGAAGCCGTGGATTGCCAAAGATGACGATCAAGGTCAGAAGATGTGGAGAATAA
ACCAGAGGATTGTGAAAGTGATGGTGGAGCTAATGAGAAATCATGATAACCTGGAGTCAT
TGGTTATTTTAGCGAGTGCATCAGATCTTCTCTTACGCGCAACAGATGGGATGCTTGTTG
ATGGGGAGGCTTGTACTTTACCCCAACTAGAGCTACTCGAAGCAACAGCTCGGGCAGTTC
AGCCAGTGCTGGAGTGGGGAGAATCTGGATTGGCTGTTGTAGATGGCCTATCAAACTTGT
TGAAGTGTCGTTTGTCAGCAACTGTTCGATGTCTTTCTCATCCAAGTGCTCATGTTCGAG
CTTTGAGTACATCTGTTCTTCGCGATATCATGTACCTCAGTTCCTTTAAAACTAATTCTA
AACCTGTTGAAATAAATGGTACATGTAGCCCTTCCCCTTCCTATCGGTATTTTAATCCCG
ATGCCATCGATTGGCAAGCTGATATTGAGAAGTGTTTGACATGGGAAGCTCATAGTCGAC
TTTCAACCGGAATGCCTATTCAGTTTCTTGACATTGCTGCCAAGGAATTGGGCTGTACCA
TTTCCATTTGACATCAAAAGTACTTTGTGTAGGCAAGCCAATTCAGCTGTATAATTTTTC
ATGACTCACTTTTTTTTGGGAATTTGCCTTGAGATGTAGTGGTTTGCAGGTTAGTAAATA
T
>Contig1355_HrPHYB
GTTGGCTTATTACATAATGAAATGAAATCTTCAAAAGAAGCTAGCTTTTGTCAGAACTTC
ACTTGGGAAGATTAATAATTTAATATAATATAACTTACACAATGATATTAGAAGATAAAA
AACTGCTTGATCCTTCTTGAAGAACAAATATTGTAAATTCATTTAACGTATCAGAATCCT
AATTCCGTACACCAAATTTTGAGACTTTACCTTGGTAGAAATTCATCTTCATTCTGAGAG
TAGTAAAAATAATTTGGACTAGTGTTCCCCAATAGCAAGCCAAAATGGGTTGAATGGTGC
GACGTCTGAGCCAGCCAATCCAGGTTTCGTATGTGTAAGTCTAACATGTAATTAAGTTAT
AAGATAATCTTGGAATTTGGAAGAAGCATTTGAGACTGATCTTCAACAAAGCCAGCAAAG
TTTCAAGAGCTTTTCTTGGCTAAACCTAGTCAGCAACACTCTTCAAGCCTCTTTGAGAAA
GGGGAAGTTGGAGAGTAATTAAGAAATAACAACTTTCCGACTCTCGGATGTATTGAACTT
CACCACCCATAAGCTTTAAAATTTTCCGGCACATGCTCAGCCCTAGTCCCTCCTGAGTCA
CCCATCGACTACTGTGAAACATGTCTTGAACCAATTCAGGAGGAAGGCCATCACCAGGGC
ATACGATCCTGAACTCAGTATGGAGCAGGGTGACTCCATCAGAAGCTTTTTTCAGGCTCG
GATGGACATGAATCTCCACCCATCCTCCACCAGATGGTGCATAACGCACCATATTCAAGA
GGAAATCAGCCAATACCTGTTGAACTCTTACTTGATCACCATAAACTGCCAATGTTTTGA
TTTCTTCTGGAATGTCCCTAATTAGCTGTAGATTCCTTTCTCTCAGCGGTATCATTACTT
GACTAACAACAGCATTTATGATGCTGCCAAGTAAGAACTCTTCCTTCTCAAGCTCCAGTG
AGCCATCTTCGATGTTATCCAGATCAACATCCTTCATAGTCTTTAGCATTTGCTTCTCAC
AGGCAGCACAAGTCTCCAAGAACTGCTTTTGATTTTCTGTTAGTTCCGTTGCCTCCAAAA
GGGAATTAGTAAAACGAATACCACTTAGGGGATTTTTTATTTCCTGACAAATATAAGCCA
ATTCCTTCATCCTAGCAAAGCATTTCTTCTCTTGTTGCCTCTGTACTTTTAGAGCTTGCT
GCAACTCAGGACTTGCAATCTGCAAGAAGCAGAAGGCTCCAATAATCTGGCCATCCATAC
TGACCCTCTTATTTGCTGTCAAGAGAGCTTGAACAAATGTTCCATTCTTGTCGAAGAAGG
AAATAGGAAATTTGTCGGCGTCTTTCCCTCCAATAGCATTATGCAAGACAATCATGAATT
TTGTCAAAGCATCTGGACCCTTGAGCCGACAGCAACTGCCAAAAACCTCTCCAATCAACA
TTTTCCCAATGACGTCCTCTTTAGCCCACCCAGTCAACTTCTCCATGGCAGTATTCCACT
CTGAACAACATGTGTTGTCATCTGAAGCAAATATGGGAGGAATCAAAGGGTTGGGACTAT
GAACAATAGCCTTGTAATCACCTTGTATGTGGATGAATTTGTCCATAACCACTTTCTGAC
CAGTGACGTCTTGACCAACAAAGCAAACTCCAACAATGTTATCTGTGTAATCCTTACTAG
AACAAGCATTAACCACCACAAAAACAGGACTGTTACGACGTTCAGGAGAATCAGGACCAA
ATGTCCTCATCTTTATCTCTACATTCTTATCTTCCTCTCCTTTTAAAGCATGGTACAGAA
GTTTGGCAACGGTTTCTTCAGATTCCTTATAAACAAGATCATGAACCAAAGACTTCCCTA
TAGCTTCCTCTACGGAGAGCCCCGTCAACTCTGCAACCTTCGCATTCCATCCATTTATGC
GGCCATCAACATCAACACCAAATATGGGAGCAGTTGCCGTCTCTATCAATCTAACCATCT
CTCTTGCAACTGAGCTTAACTCATCTATTCCTTGCAACTCCATATCCCTTACAGGAGCTT
GTACAACAGCCTTTGAATTATTTGCTTCAGCATCTCTGAACGAGTCTCGCAGAATAAGTT
GCAATGAGTGAATGGCATCCATTTCAGCATTCTCCCACAGCAAACTACGGCTTTTCACCA
CTTCCAGAAATGCCTTGAATGAGGAACGTGGGTGCATCCTCTGTCCATCATCCTTGTCTT
CGGGATGATGCTTTGCACCACCCCATTTGATCTCTTTTGCAGTGTGAGATCGAAACCAGA
ATAGAAAATCCCTCTTGGTTATATAAGCAACAGCCATCCCGCAAACTGCATCACCAAGCA
GGGATGCGCCAGGATACCCAGCATCAGCCAAGCTATCGGTACTTAAACCTGTTGAATCTC
CATGCTTAGCCAACAACCACTCCACAATGTCCTTTATCTGGGCTTCAGTTGGTGTAACAC
CAAGTGGATAATACTTCTCTCGGTAATACAAGGCTGCCCCATCACACTTAACAAGGTCCA
TAATACTAGGGCTTTGGGTAACAATGCCACTAGGGGAGTCACGCAAAAGCATATCACACA
AGAGAGTTTGGGTCCTCAATACACGTTTTTCCAACAATTGAGATGATAGCTGCAATTCCA
TATTCAATTGAAGCCCAAAAGCCTGCATTAAGAACTCACAAGCATATCGTAACGGAAAAG
GGATGCACCTAGCCGAAGTGTGATGGCAAACAACCAATCCCCATAACCTCATTGGGTTCC
TTCCACCAACAGAATCTTCGTCATTTCGATTAATGATAACTGCTAGTGCCAATGAAGCAA
TAGAACCCATATTAGCCATATATTGAGCATGACAGCCATGAGGAGCACGAAGGGTAGAAC
CGACCAAGCATAGAGGCTGCATCAGCCCTTCATCCTGAATTACGGGAACCGATGTGGCAT
GGCAGTCTACAATCATCCTAACCCGGTTCTGTTTGAATAAAAACCTTGATGCCTGAGGGA
TATCTGTGGAAGGATAGTGCAGTCCAATATATGGCTCCAAGTCTTCCCTTTTACTCTCAG
ATAAAACTTCACCATGTTCATCCTCATGAAATCTATACACCATAACCCTATCATAACCGG
TGAGGTCTCTCACACAATCAACCACAGTATCACATAAGAGCTTAACATCCCCACCAGGAA
GTGATTGCAACCTAGAAATAGCCCTTACAGCTAATTTTTGAGACTGAACCGCCCCAGCTA
TGGACAGAGCAGGGTCCTCCGTCCTAGCAGGCTCCAAATCAATTACAATACCCACATCAA
TCCTGTGCAAAATTGCATAAAAGGGTTTCCCAGAATTCTTTGAATGAATCCAAATTGGGT
TCAACAAGGTAATATCCCGAGCCCCAATTACCTTCTCTAGCATAAGTACGCTTGAAGGAG
TGAAAAGGGTCCGAACATCAGTCCCAATTGTGAGGATCTCAGGCTTTTCAAGACTAGGAA
CTGATTGATGGGTAAGACCTAACATATCTCTAGCATTTTCACTATAAGCAAGAATCCGAA
AGTTGGTTTCATCCACAGCTATCATACACCCAAAAGGCTGTATATGCCCACCCCTTTGAA
TTTTCGATAAATAAGCCGTAATTTGCTGCTCAGGAATTGATTGTGTAGTGGTTTTAACAG
ATTGTGAGTAATCAAAAGACTTACCTGTCTCTCCAGACTGTTCAAACACGGCATGGAGAC
GAGCATCAACTGTGTACTGTGCAATAGCTTTACTCAAAGACTCAGGGTTGTGAGCTCTAA
TATTGCTTGTTTCTGAAGACTGAACTTGGTTCGGAGAATTTGCTGCTTTTGCTTTGCTAC
TGGAAGCCATTATAGATATCTTCTCAAATTCTCTGATTTTCCACGATCCTCAATGTTACT
TCATTAGGTATAACAGACGAAAAAGTCAATCAAACAAAAACCACATGCGCATATAGATTT
TACCTTAGTCTAAAATGGGTTTCTTTCAGAATTAATTATGATGAAGCTAACAGAAAAGAG
TGAGTTTTTTGGCTTGGAAGAACGTTGTTCCTGGTTTGATATTTCTAATGGAGTTGGGTC
TCTTGTATTTTCAATAAGAGTCGGGTCTGTTTTTTTCTTTTCCTATTATATTCTTTTATG
TGATGAGGGAACTAGAAAGTGAAGAAGACCTCCGTCCTTGAATTTATCTAAATTTTCTTC
TTTTTTCCAGGAACTTCATTGCAATTTTCTCAGCTGGAAATTATTTTAGAGCGTGGACAG
GACTAGGACC
>Contig20174_HrSI
CACCGTGATGGCCAAAGTAACAACCAGGAGGACTTCTTTGGCGGAATTGATCACATTCTT
GATAGTATCAAGAATGGAACTGGCCTGCCTAACCTTTCTCACTCTAACAAAAACAATCAT
GCTGATGATATTGCTGTTAAGTCTAGTGATGGTACCCAAAATGGCATTAATGGGGTTGAG
AGTTTTGGTTCTGTTGCCCAACCGGGTGATACCCACCATGATGATTTTCGAAATGGTGGT
CGAAATTGTGAGGGTTTTGGTGGAAATGGTTGTGCAGACAAGTTGATTAATGGGAATGGA
GCTCAAAATGGAAGGGTTATTGATGTAAGGAGGGGAAGAGATGAAGAGGTTGATGATAAG
TGCAGTAAAAAGGTTCGAACCGGGAACTTAAAGAGCAAAAGATACTATCAAGCCAGAGAA
AGGGAGGGAGAGAGGGAGAAGGATAGAGGTGTTAGAAAGAAGAGACAGCGTGATTGGGAT
GAGATTGATAGGTGGGATAGGGATAGGGAGTACTGTAGGAGAAAAGAGCAATATGGGAAA
AATAGGAGGGAGGTTAGGGACAGGGATGGGAGGGATAGAGAACGGAAGGGCTATTGGGAA
AGGGATAAACAGTCCAATGAAATGATTTTTCGGTCTGGTTTCTATGAAGCTTTTAAAGAG
GAAAAGCTAGGTACTGAGAAAATCCAAGAATATAATTTAAAGGCAGAAAATAAGGTTGAA
GAGCCTAAGGAAAAGTTACCTGAGGAGCAAGCCCGACGGTATCAATTGGATGTTCTTGAG
CAGGCAAAGAAGAGGAACACTATAGCTTTTCTTGAGACTGGGGCTGGGAAGACTCTCATC
GCTGTTCTACTGATCAAAAGTCTTTACAATGAGTTGCAACGGCAAAACAAGAAAATGCTT
GCTGTGTTTTTGGTTCCTAAAGTTCCGCTTGTTTATCAGCAAGCGGAAGCAATCCGTGAG
CGAACTGGTTACCAAGTGGGCCATTATTGTGGTGAAATGGGCCAAGATTTCTGGGATGTC
CGAAGATGGCAGCGAGAGTTTGAATCAAAACAGGTCCTGGTTATGACAGCTCAGATTCTA
TTGAACATTCTGAGACACAGCATAATAAAAATGGAAGTAATTAATCTCTTAATTCTGGAC
GAGTGTCATCATGCTGTGAAAAAACATCCATATTCTTTAGTTATGTCCGAATTCTATCAT
ACAACACCAAAGGAAAAGAGGCCATCTGTTTTTGGAATGACTGCATCTCCGGTTAATTTA
AAGGGTGTTTCAAGCCAAGTAGATTGTGCGATAAAGATTCGTAATCTTGAAACTAAACTT
GATTCAATAGTTTGTACTATAAAAGACCGTAAAGAACTGGAAAAACATGTACCCATGCCT
TCAGAAAGGGTAGTGGAGTATGACAAAGCAGCCACCATGTTGTCCCTTCATGAACAGATA
AAGCAAATGGAGTTGGAAGTTGAAGATGCTGCAAAATCAAGTTCTAGAAGAAGTAAATGG
CAATTCATGGGAGCAAGAGATGCTGGGGCCAAGGAAGAGTTGAGGCAGGTTTATGGTGTT
TCTGAAAGAACAGAAAGCGATGGGGCTGTTAATTTGATTCAAAAACTAAGAGCCATTAAT
TATGCGCTTGGGGAACTGGGACAATGGTGTGCGTACAAGGTTGCAGAGTCTTTCTTGACG
GCTTTACAAAATGACGAGAAGGCAAACTACCAGGTTGATGTTAAGTTCCAAGAGTCCTAT
CTGATTAAGGTTGTGTCTCTCTTGCAATGCCATCTATCTGAGGGTGCCGTTTCAAATGAG
GAAAATAAATTCTCAGATTCAGGGAGTGAAATCCCTCATGATGAAGAGATTGAGGAAGGA
GAGCTTCCAGACAGTCATGTTGTCTCTGGTGGAGAGCATGTGGATGTGATTATGGGAGCT
GCTGTAGCTGATGGAAAAGTGACACCCAAAGTGCAGTCCCTTGTTAAAATACTCCTTTCA
TATCAGCAAACAGAAGATTTCCGTGCTATCATCTTCGTGGAGCGGGTTGTAACTGCCTTG
GTTCTTCCTAAGGTCTTTGCAGAGCTTCCTTCTTTAAGTTTCGTCATGTGTGCTAGCTTG
ATTGGTCACAATAATAGTCAGGAAATGAGAACTTCCCAAATGCAGGACACAATTGCCAAA
TTCCGTGATGGTCGTGTTACTCTGTTAGTTGCCACAAGTGTTGCTGAGGAAGGACTTGAT
ATCAGGCAATGTAATGTTGTTATTCGCTTTGACCTTGCAAAAACTGTCCTGGCTTACATT
CAGTCTAGAGGCCGTGCTAGAAAGCCTGGGTCAGATTACATCTTGATGGTTGAAAGGGGA
AATCTGTCTCATGGAGCATTCTTAAGGAATGCCAGGAACAGTGAGGAGACCTTACGGAGG
GAAGCAATTGAGAGAACTGACTTGAGTAATCTAAAGGATACATCAAGGCTAATTTCTATT
GATACAACACCAGGTACGGTATACCAGGTGGAGAAAACTGGTGCTGTTGTTAGCTTGAAT
TCTGCTGTTGGACTCATCCATTTATATTGCTCTCAGCTTCCAAGTGACAGGTATTCAATA
CTTCATCCTGAGTTTATTATGGTAAAACATGAGAAGCCAGGAGGTTTTACTGAATATTCA
TGCAAGCTTCAACTTCCTTGTAATGCTCCTTTTGAGACTCTTGAGGGGCCTGTATGCAGT
TCCATGCGACTCGCACAGCAGGCTGTTTGTTTGGCTGCTTGCAAGAAGCTCCATGAGACG
GGAGCATTTACGGACATGCTCTTGCCAGACAAGGGCAGTGGGGAAGACAAAGAAAAGATT
GACCAGAATGATGAAGGTGAACCACTTCCTGGGACTGCTAGGCATAGAGAGTTTTATCCT
GAGGGGGTAGCTGATATCTTGCGGGGAGAATGGATCTTATCTGGAAAGGATGTTTGTGAC
AATTTGCAACAGCTTCATTTATATATGTATGTGGTGAAGTGTGTTAACATTGGCTCATCA
AAGGATCCATTCTTGTCTCGGGTTTCAGATTTTGCAGTGGTTTTTGGCAATGAGCTGGAT
GCAGAGGTCTTATCGATGTCGATGGATCTATTTATCGCACGGACCATGACTATAAAGGCA
TCTCTTGTCTTTAGGGGTTCAATAGATATCACCCAAAGTCAGCTGGTGTCCCTTAAGAGT
TTTCATGTAAGGTTAATGAGCATTGTACTCGATGTGGATGTTGAACCTTCCACCACTCCT
TGGGATCCTGCAAAGGCGTATTTGTTTGTCCCTGTGGTTAGCGATAATTCCATAGATCCT
GTTGAAGAAATTGACTGGGATCTGGTTGAGAGAATAGTTGAAACAGATGCATGGAGTAAT
CCTCTTCAAAGAGCTCGACCAGATGTTTACCTTGGTACAAATGAGCGCACATTAGGTGGG
GATAGGAGAGAATATGGTTTTGGAAAACTGCGTCATGGCCTGGCATTTGGGCAGAAGTCG
CACCCCACATATGGCATTAGAGGAGCTGTGGCACAATTTGATGTTATTGAAGCCTCCGGA
TTAGTTCCCAATTGGTGTGCTCAAAAAAATCATGTTGATTTTACCAAAGGTAAGCTTATA
ATGGCTGATTCTTGTGTGAGTGAAGAAGACTTAGTAGGGAGAATTGTGACAGCTGCTCAC
TCTGGAAAGAGGTTTTATGTGGACTCAATACAATATGATATGACTGCCGAGAATTCTTTC
CCAAGGAAAGAGGGCTACCTTGGTCCTCTGGAGTATAGCTCATATGCTGACTACTATAAG
CAAAAGTACGGAGTTGATTTGAACTATAAGAAACAACCTCTTATAAGAGGACGTGGTGTA
TCATATTGCAAGAATCTTCTGTCGCCTCGATTTGGACATGGAGATGACGAATCTGAAGAG
AGTCTTGACAAAACATACTATGTTTTCCTCCCTCCTGAGCTGTGTTTAGTCCATCCACTG
CCTGGATCACTTGTTCGTGGAGCCCAGAGGTTACCATCTACAATGAGGAGGATTGAGAGC
ATGCTCCTTGCGGTTCAGCTTAGGGATATAATAAACTATCCTGTCCCTGCTTCTAAGATT
TTGGAAGCCTTGACTGCTGCTTCATGTCAAGAAACATTTTGCTATGAAAGAGCTGAACTT
CTGGGTGATGCTTACCTAAAATGGATCGTTAGTCGATTTCTTTTTCTTAAATACCCCCAA
AAACATGAGGGTCAGCTCACTAGAATGAGGCAGCAAATGGTAAGTAACATGGTTTTATAT
CAGTTTGCACTGCGCAAAGGACTTCAATCATATATCCAAGCAGATCGCTTTGCTCCTTCT
CGATGGGCTGCTCCTGGGGTGTTGCCTGTTTTCGATGAGGATATGAAAGATGGAGAATCA
TCCTTATTTGATCAGGAGAAAGCAATATCTGAGACCGTACAACAAGCAGATCAATTTTCT
GATGGATATGAGGATGATGAAATGGAAGATGGTGAGCTTGAGAGCGACTCAAGTTCTTAT
AGAGTCCTCTCAAGCAAGACACTTGCAGATGTTGTTGAAGCTCTTATTGGGATTTATTAC
GTAGAAGGTGGAAAAACTGCTGCTAACTATCTCATGAAATGGGTTGGAATTGAGGTAGAA
TTTGATCCTAATGAAGTAGACTGCTTTAGAAAGCCATCCAATATTTCAGAGGGCATACTT
AAGACTGTCAACTTTGATTCCTTAGAGGGTGCTTTAAACATTAAATTCAAAGATAGGGGC
CTGTTGATGGAAGCCATTACTCATGCTTCCCGACCATCTTCTGGAGTGTCCTGCTATCAA
CGCTTGGAATTTGTGGGCGATGCAGTCTTAGATCATCTTATCACAAAGCATTTGTTCTTC
ACATACACAGATCTACCTCCGGGACGATTGACTGATCTTCGGGCAGCTGCTGTGAACAAT
GAAAATTTTGCACGTGTAGCAGTAAAACACAATCTTCATGTACACCTTCGCCATGGCTCA
AGTGCTCTTGAAAAGCAGATTCGGGACTTTGTTAGGGAAGTTCAAGATGAACTATCAAAG
CCAGGGTTCAACTCGTTTGGCTTAGGAGATTGCAAAGCTCCAAAAGTCCTTGGTGACATT
GTTGAATCTATTGCTGGTGCCATATTTCTTGACAGTGGACGTGAAACTGGACTTGTTTGG
AAAGTATTTCAACCTCTGTTGCACCCAATGGTTACCCCAGAGACGCTTCCTATGCATCCT
GTGCGTGAGCTGCAAGAAAGATGCCAGCAGCAAGCAGAAGGCTTAGAATATAAAGCCACT
AGAAGTGGCAATTTGGCTACTGTTGAGGTCTTCATTGATGGTGTCCAGGTAGGAGTTGCA
CATAATGCACAAAAGAAGATGGCTCAAAAACTAGCAGCGAGGAATGCCCTTGCCATTTTA
AAAGACAAGGAAACGGAAGAATCAAAGGACAAGGATGATGAGAATGGTAAAAAGAAGAAA
AATGGTAGCCAAACATTTACTCGGCAAACACTAAACGATATATGTTTGCGTAAAAATTGG
CCCATGCCACTATATCGGTGTGTGAATGAGGGTGGGCCGGCACATGCAAAGAGGTTTACT
TTTGCCGTGCGAGTGAATACTGCAGACAGGGGATGGACCGATGAATGTGTGGGAGAGCCT
ATGCCGAGCGTCAAAAGGGCCAAGGATTCTGCTGCTATTCTTCTGTTGGAACTTTTGAAT
AAGCTATACTCTTGATGACAGATTGCTGGTGTTTCCTTCTTTATTTGTGTTGGATGCTTC
ACCAGTTAGTTGCCTTGCCAGCGTTATAATATCAACGTAAACCTTCAATCAAATATATGA
AAGTTACTTCCATCATTTTCTTTTCACAAGTGATTTTACATAGTCCCTTTGACAGGGCCA
TTTTCATTTTTAAGCCTTAATTGAGAATTCTTGTAATTTGACTTCCGAGTCATTCGGACT
CATAACTCAACCAGTAACGTTCGATTTTTA
>Contig8067_HrTFL1
CCTTAACTTATTCACATATATATATATATATATTGTAATTATCATATATATATATGGCTA
AGTGGAACCTTTTTGTAAAGGCTCGTTCTAGCTGGCTAGTATGAGCTAGCTAGCGTCTTC
TGGCGGCTGTTTCTCTCTGCGCATTGAAGAAAACAGCAGCAACCGGAAGACCCAAATCGT
TTTGGGCTGCAAAATTTCGTGTATTGAAGTGATCTCTTGAACAAGGTGGATTCACTGATT
GTCTCCGTTTCTGCTTGAAGAGTGCAAACACAAACCTGTGAATCCCTATATTTGGCCTTG
GAATCTCATAGCTCACCACCTCTTTTCCGAATGTGGCATCTGTGGTACCTGGAATGTCTG
TCACAATCCAGTGTAAATGTTCCCTCAAATAAGGATCACTAGGGCCAGGAACATCTGGAT
CTGTCATTACCAGTGTGAAAAAGGATCTCATGTCACCTCCTTGAATCTCAACCCTAGGTT
TGGTGGTGACTGTGGAAGGGTAAAGCTCATGTCCATTACACACTTGCTTGTTGTTGCTAT
AATTTACAGACATTTGTATAGATGGAGTGAATTGGTCGAGAACATCTCCAATAACTCTCC
CAACAACTAGAGGCTCTTGCATTATTCTTGCCATGATTAATACAATTCAATAGATAATTA
TAATATTTGAAACTAAGTCTCTAAGAGACAAAAATTAAGAACAATATTGGATAAGATACC
ACACGAGTAATTGATCTTGGGATGTGTTATAATGGACATCAAAATAGAAGCCCTCTATTT
ATAGTGTTTCAAGTACATTGATGTAAGTTACTTTATGGATGTA
>Contig18354_HrNEF1
CTCACTACTCTGTTATATTTTCTTCTGCGGCTTCGGTTGCTGATTTGTTTCTTCTATTCT
TCATCCCCTTTTTGTTCCAACTCTATGCATCGACGAGGAATGCTCTTTGGTGGGTTACTA
AGAATCCCCACCAGCTGCATAGCATTCGAGTGTTGAATGGTGCTATTGCTTTGGTTGTTA
TCGTTATCTGTTTGGAGATTAGAGTTGTTTTCCATTCGTTTGGGAGGTACATTCACATAC
CACCGCCATTGAATTACCTTCTTGTGACCACCACAATGCTGGGAGGGGCTGCTGGTGCTG
GTGCTTATGCATTAGGCATGGTATCGGATGCTTTTAGCTCTCTGGCTTTCAATGTTTTGG
CTGTAATAGTTGGTGCTGCTGGAGCTATCGTTGTGGGCTTCCCATTACTATTTCTTCCGT
TACCTTCAGTTGCTAGCTTCTACTTGGCGCATTTTTTCACAAAAAAGAGCTTGCCATCAT
ACTTTGTCTTCGCTGTGCTTGGGAGCTTAATGGTCATGTGGTTTGTAATGCACAATTACT
GGGATCTTAATATTTGGATGGTAGGCATGTCATTGAAATCATTCTGTAAGCTAATAGTTG
CTAGTGCTGTGTTGGCAATGGCTGTTCCTGGTCTTGCTCTTCTACCTTCGAAACTTCAAA
TTTTGACAGAAGTTGGTTTAATCAGCCATGCATTGCTTCTCTGCTACATCGAGAACAGAT
TTTTTAATTACTCTGGCACATATTATTATGGGTTTGACGATGATGTCATGTACCCAAGTT
ACATGGTTATTCTGACAACATTTGTGGGTCTGGCTCT
>Contig8883_HrSOC1
GGAAAATTTACCCAACAGAGAAAGTAGTCCAAGTTCTGAGTTTGAAGAAAAATGGTGAGA
GGGAAGACTCAGATGAAGAGAATAGAGAACAGCACAAGCCGACAAGTGACGTTTTCAAAA
AGGAGAACTGGGTTGATGAAGAAGGCTTTTGAGCTTTCAGTTCTTTGTGATGTTGAGGTT
GCTCTTATAATCTTTTCTCCAAGAGGGAAGCTTTATGAATTTTCAAGTTCAAGTGTGCAG
GCTACCATAGAACGTTACAAAAGGCATACTAAAGGTTCTCAAACCAACAACAAACCTGCT
GAACAAAACTTGCAGCACCTGAAGCATGAGGCAGTTTGTATGATGGAGAAGATAGAGTTT
CTTGAAGTTTCAAAACGGAGATACCTAGGAGAAGGTTTGGAATCATGCTCCATGGATGAA
CTGCAACAAATTGAGAGACAATTGGAGAGAAGTGTTAGCAAAATTCGTGCCAGAAAGAAT
CAGGTTTTTGAGGATCATATTCAGAAGCTAAAAGAAAAGGAAATGGCCCTAGCAGCTGAA
AATGCACAACTGCGTGGGAAGTGTTTTACTATACCAGTGCTAGCATCCAAGGAGCATAAC
GAAAAGGAAAATTTACCCAACAGAGAAAGTAGTCCAAGTTCTGAGGTAGAGACTGAATTG
TACATTGGACTACCAGAAACAAGAATGAGGCGATTTATCCCCCAGAGTTGATAGAATGAA
TTAGAGACAACATTAGCCTAATATAAGCAGTATGATAATGATAAAAAAAGAAATTAAGTT
AA
>Contig21143_HrYAB5a
AAGAAAAGAGGATATATATATAGTCAAAGTACGCTTGCAGTCAAGAGAGGGCCTTCAATA
CAAAGATGTTGATCAGATCTAAGAAAGTGCAGTTGATGATCAAATACGTACACTCCTCAT
TTATTTAGCGGTGCTGCCACGCTTCTCATGACCATTAGTCTGGTTGTTGGTCTCCATCAT
GAATCCAAAATGAATATGAGGAAAGTGTGCCCAATTTTTAGCAGCAGTACTAAAAGCTTC
TTTATGACTGATATTTGGATTGTTAGCCTTAATTCTTTGAATTTCCTCCTTTATGAATTG
GTTATAGGCAGAAGGTACTCGCTGCCTCTTCTCGGGAGGTGGATTGACAACCCTTTCTTG
AGTAGAATTTTTAGTAGTGGGAGTTTTGATTGCAATCTTGTTGCCTTTGCCTTTGGATGA
AGAGCCTGAGTCAGTCTTGTAATCTTGAGCGGCATAGTTGTAGTTTTGTGCCTGAACATC
TTGCCAAGAAAGTGACTGAAACGCGGCGGCCATATTGACAGACCATAGATTGGTGCAGTG
CCCACATCGGACGGTCACCATGTCAAACAGAGAACTGCATGGTACACTAACCGCAAGAAC
TATATTGCAAAAGTTACAAG
>Contig70948_HrYAB5b
GAGATTTCAATGAGTAGAAAGTGCTGTTCGATGATCAAATGAACACCTCATTTATTTAGTAGTGTTGTCCTTGGTAGAAGATGTTTCTCATGGCCATTGTCTAATTGAGGCTGATTGTTGGTCTCCAGCATTAGTCCGAAATGAATATGAGGATAATGTGCCCAATTTTTAGCAGCCGTACTAAAGGCTTCCCTGTGGCTAATGTCTGGATTTTTAGCCTTGATTCTTTGAATCTCGTCTTTTATGAACTGGTTATAGGCAGAAGGTACTCGCTGCCTCTTCTCGGGAGGGCGATTGACAACCCTTTCTGCAGTTAAATTTTTAGTGGGAGCTGATCTCATTGCAGTCTTATTATTATTGCCTTTGGATGAAGAGGCTGAGTCAATCCTGTAATCTTGTGCAGCATAGTTGTGGTTTTGAGCCTGAACATCTTGCCAAGAAAGTGACTGAAACGCAGCGGCCATATTTACAGACCACAGATTGGTGCAATGCCCGCATCGGACGGTCACTATGTCAAATAGACTACTGCATGGTACACTCACCGCAAGAACTATATTGCAAAATTTGCAAGGAATATAGCAGAGTTGCTCAGGAGTGACTGTTTCTATGCAGCTTGACATGTTCTTTATAAATTCAGCTGGCAATTTATAATCAGAGACCAAAAAAAC
>Contig7257_HrYAB4
AAAAAAAGGCAGATCCAAGGAGGTGGTTAATCTGTCAATATTACATCAATCAATCAATCA
ATCAGTCAATCAATCAAAGTAGACCAATCATAAACCCCCAGTTTTTTTTCTTTTATAAAA
GAAAGAGTAATCAAATCTTCAAAGAAATGTCATCGTCTTCTTCGGATAATTCGACATTGT
CGCTGGACCACCTTCCTCACTCTCCAACCGAGCAGCTCTGTTACGTCCATTGCAGTTTAT
GTGATACAGTTCTTGCCGTGAGCGTTCCTTGCACAAGTTTGTTCAAGACTGTAACTGTTC
GATGTGGTCACTGCACCAACCTGTTGCCAGTTAACATGAGGGGTTTGCTTTTGCATTCCC
CAAGTCAGTTCCATCTCAACCCCTCTTTCTTCAACCCTAATTCCCACAATCGTCAGGAAG
AGATACCTAACCCATCACCGAACAATTTTCTGATGAATCAAACAAGCCTGAATCATGAGT
TTGCTCATATTCCACCCAGAGTAGGAATGCATGAGCTCTCAAGGCCACCAGTTATTAACA
GACCGCCGGAGAAGAGACAGAGAGTCCCCTCAGCTTACAATCGTTTTATCAAGGACGAGA
TCCAACGCATCAAGACTGTCAACCCTGATATCTCCCACAGAGAAGCCTTTAGTGCTGCTG
CTAAGAATTGGGCGCACTTTCCACACATTCATTTTGGTCTTATGCCTGATCAGACTGTGA
AGACGACAAACGTCCGCCAGCAGGAAGGAGAAGAAGTTCTGATGAAAGATGGGTTTTTCG
CTTCAGCTAATGTTGGTGTTTCCCCTTACTGATCATCTTCAACAATAAATGGGAATTAAG
TTTATGTGTTTCTTCGATCTAATTATGGTACTGTTAAATTAGTTTAGTTAATTACTTGTT
ACTACTCGTCACCATTAGCTAATTTTCATTTCCAAAAGACTATGAATATTGCTTAAGTCA
TGTGTTAGCCCCTTGGTCTCTTAATGTTTATACCAGTCTAGCTAGGATATCGACTTTTAG
ATGTTCATGCATTTTCTATTAGCTCATATTTATCGTTTATATATCACATATATAATGATC
TTTCGTATCTTTT
>Contig15336_HrSEP3
TGCGTATCAAATTTATTTTGGGATTTTGTTATAGCTAGAGAGAGATGGGGAGAGGAAGAG
TTGAGCTGAAGATGATAGAGAACAAGATCAACAGGCAGGTGACCTTTGCAAAGCGAAGGA
ACGGACTTTTGAAGAAAGCTTATGAGCTTTCCGTTCTTTGTGATGCAGAGGTTGCTCTCA
TCATCTTCTCCACTAGAGGAAAATTGTACGAGTTTTGCAGTACTCCAAGCATGCTTAAAA
CGCTAGAAAGGTACCAAAAGTGCAACTATGGTCCACCAGAGAGTACTGTGTCCTCAAAGG
AGCTAGCATTGGAGTTTGCTAGCCAGCAAGAATATTTGAAGCTTAAAGCTCGTTATGAAG
CATTACAGCGAAATCAAAGAAATATTCTCGGTGAAGATCTTGGTCCGCTAAGCAGCAAAG
AGCTTGAGTCACTGGAAAGACAATTGGATATGTCACTGAAGCAGATCAGATCATTACGGA
CTCAATACATGCTGGATCAGCTTACTGATCTTCAGCGCAAGGAACACTTCCTTAACGAAG
CAAATAAAAACCTCAAAAATAGGTTGATGGATGGATATTCGCTTCAATTGAATCCATGTG
CAGATGAAGTGGGGTACGGCCGTCAACCTGATCAACCTTTACCACAGGGTGATGGTTTCT
ATCATCCCTTAGAATGTGAACCTACCTTACAAATTGGATATCAGCATGATCCAATAACAG
TGGTCACAGCAGGCCCAAGCATGACTAATTACATGTCAGGATGGTTGCCTTGAAAAAGGA
TGTTACGACCGCCTTGGGGTTTCTCTATTTATCCATTGGAGAAAACCAGTAAATTTCTCT
TCGTCATCCTCTTTAATTTTATGAGTTTCATTCGATCGGAACACTTTGTTATGCATTAAG
GGACTGTATAAGACACTGTGATTTCCTAGCGGTTAAAAAACCCAAAAA
>Contig8293_HrACC
TTTAGTTTTTCCTTAGCTGCAAAACGGTCTTAGCAAAGTTGTTCCCTGTGCCCTGCAACT
AACGCTAGACTTGTTGTCTTCTCCTTCACACCATAATTGAATTGTTTTTGAATTATAAGG
ATCTCTATATATTCTCATAAATAAATGGATTTCATTATCAGCAATAATCAGACATTGTTG
TCTAAGATAGCAACCGGAAATGGACATGGTGAAGACTCTCCATATTTTGACGGTTGGAAG
GCCTATGATAACGATCCGTTTCATTCCATTAATAACCCTCGAGGGGTTATCCAAATGGGT
CTTGCAGAAAACCAGTTATGTTTTGATTTGGTTCAAGATTGGATTTTGGATCATCCCAGA
GCTTCCATTTGCACAGCTGAGGGAGTAAATGAGTTTAGAGATACAGCTATCTTTCAAGAT
TACCATGGATTGCCAGAGTTCAGAGATGCTGTAGCAAAGTTTATGGGAAGAGTAAGAGGA
AACAGAGTCAGATTCGACCCTGATCGCATTGTTATGAGTGGAGGAGCTACTGGAGCTCAT
GAGACTATTGCCTTCTGTTTGGCTGATCCTGGTGATGCATTTTTGGTTCCCACTCCTTAT
TATGCTGGATTTGATAGAGATTTGAGATGGAGAACTGGGGCACAACTTGTTCCTGTAGAA
TGTGAAAGCTCTAACAATTTCAAAGTGACCAAAGAAGCACTAGAAGCTGCATGTAAGAAA
GCCCAAAAGGACAACATCAGAGTCAAAGGTTTGCTTATTACCAATCCATCAAACCCACTA
GGGACTGTTCTTGACAGAGATACTCTAACAAGTATTGTCAGTTTCATTAATGAAAAGAAC
ATTCACTTAGTTTGTGATGAAATATATGCTGCCACTGTCTTCAACCAGCCCAGTTTCATA
AGCATTTCAGAGATAATAGAAGATCATGAAATTGTTTGTAACCATGATTTAATCCATATA
GTCTACAGTCTCTCAAAGGACATGGGATTCCCTGGCTTCAGAGTAGGCATTTTATATTCA
TACAACAATACAGTGGTAAATTGTGCGCGAAAAATGTCTAGCTTTGGATTAGTTTCTTCA
CAAACCCAACATTTGATTGCATCAATGTTACAAGATGATGAGTTTGTAAATAGATTTATC
GCAGAAAGTGCAAAGAGGTTAGGCATAAGGCATAAGGTCTTCACCAGAGGACTTGCAAAG
GTAGGCATTAGTTCTTTGAAGAGCAATGCAGGTCTGTTCATATGGATGGATTTGCGCCGT
CTGCTCAAAGAGAAGACTTTTGAGGCAGAAATGGAGTTGTGGAGAGTAATTATTAATGAA
GTTAAGCTCAATGTTTCGCCCGGTTCTTCGTTTCATTGCCCAGAGCCAGGTTGGTATAGA
GTTTGTATAGCTAATATGGACGATATGACGATGGAAATTGCTTTAGGAAGAATAAGAAGT
TTTATAGTGCAGAATATGGAGGTTGTGATGCCAAGAAAGAAACAATGCTGGCAAAACAAC
CTTACACTCAGCTTTTCATCAAGAAGATTGGATGATTTCTTGATGTCACCGCATTCACCC
GTACCTCAATCACCTCTTGTTAAAGCTCACACTTAATTATGTTTTAATTGTGAAGGGACT
ACAATCACACATATATCATGGATGAAGCTTTCATGAAGGTTACTAACTTAGAAAT
>Contig23688_HrETR1
CATATTGCATGTTGTTATTGACATTTTCAAGCCTACTATGGTAAATACTCACATGCAGAG
CCTATTATGAAATGTAACATAACGTCTTAGTCCTGCATTAAGTTCTTATCGGAAAAACTA
ACAAGCAATATCAGGATAAATTGTCAAAGAGAAACAAACTTTCTAGACAGTTTCACTTGA
CTTGCATCTCATTGAAAGAGACCACTTTTTGGATTAGTTTTACAGTTTTTACGGGAAAAA
AAACTATTTCTTTAAGAGAATTTGCTTACTACAAATCTCACTGTTATGTTCTGCCCGTAC
TCTCTGAGGAGATGCACAAGGATTACACAACTTGGTTGCTCAATACCCAATTTATTTGCA
CAAGGATCCATCTTCAATGCAATGCTTTAATGCCAATGGCATATACTATGTACACATTAA
GGATTATTACCTGTGGCTTTGATCACTTCTCTTGAAGACTTCATCTTTCCATGGTGTGGT
TAAATTTCTACAGGCCTACACGGCTACGTATGGACCCAGATGCTCCAATAGTTGTGACAA
AATGCTCCTCATTTTATCAACAGAAACAGGTTTGAGTATAACTCCATCCATACCAACCCT
CATGCAACTATCCTTAGTCATCTTATCTGTACATGCTGTAAGCGCCACTAAGAGTGGTCT
TTCATGACGTTTTGAAAATTTCTCATGTATACGAACTGCAATTTCATAACCATTCATGCT
ATCTAAAATCACTACCTTGTGCTCCTGAGAAACAAAATGTAAGCATTCATCGCTTGAGCT
TACAGCTGTTACATCACATCCCAGGTGCATAAGAAGTTCTTTCGTTGCTGTCCTGCTAAT
CCCGTTTTCATCCATAACAAGAACTTTGAGCCCCATAAAGTTTGTTTGAAGATTGGCTTG
CACCTTAGGCACAAAAGCTAGCTTAGATTCAATTGATTGCTCTGGCAAACCCAGTTTCGC
AATGAAACTGGCAGTGCACCCCTTGCCAAGACCTTCACTTTCTATCCATATATGTCCCTC
CATGAGATTTACAAACCTCTTACAAATTGCAAGACCAAGTCCACTGCCACCAGAATTTCC
AGTTGCTAATGGTTGAGTTTGTGTGAATTTGGTGAACAGCTTAGGGATATCCTGAGGGTT
GATTCCTGATCCTGAATCTTTTACCTGTACGTGCAAATAAAAATGATTATCACTTAGCAC
AGGATAAAAATTAGGAACCCGAATATCTCTCAAAGTATCTGCTTTTGCGACGAACACAGT
TACGGAAATGGTGCCCTCTTTTGAGAACTTTACAGCATTGCCAATAAGATTTAGAACAGT
TTGCAGGAGGCGTTTTTCATCTCCAGTGGCATATGCTGGCAAATCTGGAGCTAAATTTAA
TGAGACCAACAATTTTTTGACAGATGCAACAGGTTTGATCGAGCTAAGGACCTCTTTGAA
TACAGAGTGAAGGTTAAAAGTTTGTATGTCAAGTTGAAGGCTTCCATCTTCTAGCCTTGA
AAGATCTAATACATCATTTATAAGAGTAGCCAAAAGATTACAACTCTTCGATATTGTTTC
AACCATCAGGCGCTGCTCAGGAGTCAGCTGAGTTTCCTGCAGCAAGGAAGACAGCGCAAT
AATAGCATGCATGGGGGTTCTCATCTCATGGTTCATTACAGCAAGGAAATCATTGCGAGC
ACAAATTGCTGTTTCTGCCTCCCTCCTAGCAAGATCAAGAGCAACATTCTGCTCCATTAG
AAGATCTCTTGCCCTCATTGATTCTTCTAATATAGCAGCATGTGAAAGAGCCACTGCCAC
CTGATCAGCAACCACTTCAACTAGCTCTAACTCATGAACATGCCATTGCCTTGCACTATA
GGAAGGTAGCATCAAGACCATCAAAGCATAGCGTTTTGCTGAAAAATCTGGCCAGTCATT
GATTTGGAAGTTAGAGAGATGTAAAAGAGGAACACGAACAGCAACAACATCCCCAGCCAT
GTACTTCCCTGCAAGAGGCCGAAGTCTAGCCACTGGGGTATTCGGCGATATTTTCACTGC
ACGTTTAGTACTAAAGATTTGACTGATCACGGGAAGATTAATAGGCACAGTATATCCTAC
TGGGTTCTGCTGATGAAGTGTGTATGAGAGTTGAAGCTCCAAACCAGTCCGGGTTGGCAT
CCACAAGGCACATTCTTCAAGTGCCAAAGTTCTACCCAGTTCAATAAGTGTAGTTTGGAG
TATAGTATGTCTATCAAGAGTACTCCGAATCTCATGGGTTAACATCCTAACATGACGGCC
TGTTTCCTCTTGTGTACGAATCAATCCCATTTCTCTATCAAGTTCTGCAGCCTTGTTTTT
CAAGAAAAGTTCTCTAGTTTTAACACTCAACAAATCAGGAATGATATGTACAAGCATAAG
GGCAGTTGCACAAGATACCACAGCAGTCAAAACCTTTGAAGTGGTCATTACAATTGCAAC
GGTTCTTGAGTGTACACTAAAAGTCCATAAATTAATAAGATGGGTTGCTCCACATAATAT
TATGAAAGCACCAAACTGAACAAGGACCCATCTATATGGAAACACGGCAGACTTCTTGAC
AAAGTATATGAGCTCTAAAGGGATAGAGAAATATGCAACTGCTATAAAGAAATCTGAGAT
ATACTGATACTTCATCAACAATTCATCAGCAGGCCATTGTGGCTCAACGCAGTCGCAAGA
CTCCATGATGATCAAAATTGAGCTACTCTAGATGGTGTCCACCCCTTCACGTGCCCATAG
TTCGCAGAGAAG
>Contig11717_HrERS
CTTTTGAGCTAGTCTCATCTCAAGACTCTACGCTCTCCCTCCAACGCTCCTACTTTTTAC
TCAGTATTTCCTTCTCTGTCTTTCTGTCTCTCTCTATCATTTTCATTTTCTTCTTCTTTC
ATTGCTTCTCAAAGTGATGCGCTTCTTAGCTTTTGAAAGCTACTCGTGAATTGATAGCTT
AGATCAAATCCCTCAATGCTCAGAAGCTGATTACACGCTTGGTTCGTTTTCGTAAGGCAG
CAGTTAAAGATGGAGTCTTGTGATTGCATTATTGAAACACAATGGCCCCCTGATGAACTT
CTCGTAAAATATCAATATATCTCAGACATCTTAATTGCACTTGCTTATTTCTCAATTCCC
TTGGAGCTTATTTATTTTGTTCAGAAGTCTGCATTCTTCCCATATAGATGGGTGCTTATG
CAGTTTGGTGCTTTTATTGTTCTATGCGGAGCAACCCACTTCATAAACTTGTGGACATTT
TATATGCACTCTAAAGTTGTTGCTATGGTGATGACTGTCGCAAAGGTTTCATGTGCCATT
GTATCATGTGCAACCGCATTGATGCTTGTTCACATTATACCAGACTTATTAAGTGTCAAA
ACTCGAGAACTACTTCTGAAGAACAAAGCTGAAGAGCTTGATAGGGAGATGGGCCTTATT
CTTACTCAAGAAGAAACCGGTAGGCATGTTAGAATGCTAACTCATGAAATTAGAAGCACG
CTTGATAGACATACAATATTAAAAACCACACTTGTTGAGTTGGGTAGGACTTTAGGCCTG
GAGGAATGTGCCTTATGGATGCCATCCCGCAGTGGTTTGAATTTACAACTTTCTCACACT
CTCAACTACCAAATCCAAGTTGGGATTTCTGTCCCAATAACCCTTCCCATAGTCAATGAG
GTCTTCAATTCTGCAAGAGCTATGCGTGTACCTTACTCCTGTCCTCTTGCCAGAGTCAGA
CCACTAGTTGGAAGATATGTGCAACCTGAAGTTGTTGCTGTTCGGGTACCCCTCTTACAT
CTCTCAAATTTTCAAGTTAATGATTGGAGTGATCTCCCTGCTAAAAGCTACGCAATCATG
GTTTTGATTCTACCTACGAATAGTGCTAGACAATGGCGAGATCATGAACTGGAACTGGTC
GATGTTGTTGCAGACCAGGTAGCTGTTGCTCTATCACATGCTGCTATCCTGGAAGAATCA
ATGCAAGCACGTGATCAGCTCATGGAGCAGAACATTGCTTTAGATTTAGCTCGTAGAGAG
GCAGAGACAGCAATCCGTGCTCGCAATGACTTCCTTGCTGTTATGAACCATGAAATGAGG
ACACCAATGCATGCAATTATTGCATTGTCTTCGCTTCTATTAGAGACAGACTTAGCTCCA
GAGCAAAGAATTATGATTGAGACAGTACTAAAGAGCAGTAACCTTTTGGCAACACTTATT
AATGATGTTCTTGATCTTTCCAGACTTGAAGATGGCAGTCTCGAATTAGAATCTGAAATA
TTCAAACTTCATGGGGTGTTCAGAGAGGCAATTGATTTGATTAAGCCTATAGCAGCTGTG
AAGAAGTTAAGTATGAATTTGATGCTAGCGCCGGATTTACCTGTATATTCGATTGGTGAT
GAGAAACGGCTAATGCAAACACTTTTAAACATTGCTGGTAATGCTGTGAAGTTCACAAAA
GTAGGCTACGTTTCAATTATAGCTTCTGTTGTAAAACCAGAATCTTTAAGAGATTGGTGG
CCTCCAGAATTTTATCCAGTACCAAGTGATGGCCACTTTTTTCTACAAGTTCAGGTTAAG
GATACTGGCTGTGGTATTCCTGCAAGGGATATTCCTCATCTTTTCACCAGATTTGCACAG
CTGCGAAATGGATCCAGCTCCATTGTTGGTGTTGCGGGACTTGGTCTTGCCATTTGCAAA
AGGTTTGTGAATCTCATGGGAGGTCACATTTGGATCGAAAGTGAGGGCCTAGACAAAGGA
ACCACAGCTACATTCATAATCAAGCTTGGTAACTCGAGTGATCCATCTACAAAACAAGTA
GCACCAAAAGTTGGAACCATTCACGGAAGTGTTGATCTCATCGGACATAAGCCAGTCCCA
AGAGATGAGTGGAAAACTTCAACCAATCCACGTTATCAAAGAAGTCTTTAGATGCAATCA
ATCACATACTATACGTGCTTCTAGACTACTTGTTTCATTGCACCAATACAACGCTCTAAT
TTCTTCTGCAAAATAGTAAGCGGCTTAATTTTATAGTTTTTATGTATTGAAGCTTTAGAT
AGTCGGTGGAAAGGGATGAGTTGCGGAACTTGAATATTTATTAGCATATATAATTTGATA
ATAACTATTAAACATGTCAAAATCATAAATGAATATATAACTAAATAAAACTATTAAGCA
TGTGAATGATTATTAAAGAAAG
>Contig27099_HrX1
TGTAAAACATAAAAGTAATGATATTAATTTTATGTAAAAAAATTTCGCCAACTTTCTGAT
ATTAATTTTTTTTTTTTTTTTGAGATATTTCCACACCGAAACAAAATGAAAAAAAAAACA
ATGATAACAAGGCGCAGTCCAGTTAATCAAAGTCAAACTCAGTCTTACACTAATGATTTC
ACAATCACAACTCATAAGCGACTCTTACTGGGATCTTGGGATCGAGACCCCATGGCTTTA
GCAATCTCTCTGAGCACAAATTTCTGAATTTTCCCGGTAGAAGTCTTGGGAAGTTCATCC
TTAAACACAACAGTTTTGGGAACCATGTAATGAGGCAACTTAGCTCTGCAATACTCAATA
ATCTCCTTCTCACTTGGTTTCTTATCCAAACCTTCTTTCAAGCTCACAAATGCACATGGT
GTCTCACCCCAATACTCATCTGGCCTCGCAACAACAGCAGCTTCATTTACACCAGGAAAA
GTATACAATACAGATTCAACTTCAATACTACTTAAATTCTCTCCACCACTTATAATAACA
TCCTTTGATCGATCTTTAATCTCCAAATACCCATCTGGGTGCATAACACCCATATCTCCA
CTGTAAAACCAACCATTTTTCATACACTTTGATGTCCCTTCGGAGTCTTTTAGATAACCC
AACATAATACTCCCACCTCTCAGAACGATCTCACCCAGAGTTGACCCATCCCGTTTCACA
CTCATTCCTGACTCGGTGTCTATTACATCCACTTCGGTCATCGCCACAGTCCTCACACCT
TGTCTCGCCTTCAACCTTGCTCTCTCAGTCGCCGGCAATAAATTCCACCTTTGTTTCCAC
GCACACGATACCACAAGCCCTGCCGTTTCGGTCAACCCGTACCCATGACTCACTACAAAA
CCGAGTGACTCAGCCCGGAGGAGCACTGCGGCGGGCGGTGGAGCTCCGGCTGTGAGAATA
TAAACTGGGTTTTTAAGCTTTTTGAAAGTCGGTGAATTCGATATCATGTTCAGCACCACT
GGAGCACCACACATGTGGGTCACGCCGTGCTCTTGAATCAAACGGTAAATGATCGGTGCG
TCAAATTTCCGGAGGCAGATATTGGTTCCTCCGACTGCAGCCATTCCCCACGGAAAGCAC
CATCCATTAGCGTGGAACATCGCAAGCGTCCAGAGATACACCGGTTGTTTCGGAATGGAG
AAGTCGACAAGTGTATCGATGGTGACCAGAAACAGCCCTCTATGACAGTGAACCACACCT
TTCGGAGCAGACGTCGTTCCTGAGGTGTAGTTCATCACCATCGGATCCCATTCATTATCA
GGTCGGATCCACTGAAAACCCGGGTCGCCCTTTTGGACCAAATCCTCATATCTGCAAAGA
AAATAAAATCGTGGGGTGGGTTCAGGTAGAGACGAATCAGTATCGTCAGTGATAAGGACT
AATTGAGGGATTGGTGTTTGAGGAGGAAAGAGGGAGAGCGCTTCAAGAAGAAGAGATCGA
GTGAGTGTGTCAACAAAGACGAGTTTCGATTCGCTGTGGCGGAGGAGTATAGAGATTGTA
CGTGCATCGAGGCGTGTATTGATGCAGTTGAGAATAGCACCAGACATGGGAACAGCAAAG
TGAAGCTCGTACATAGAGGGAATATTTGGGGCGAGAACGGAGACGACATGGCCTTTTCTG
ATGCCGATGGATGTGAGGGAAGAAGATATTTGAAGGCATCGACGGTGGGTTTCCGACCAC
GTGTATGAAGTAGTATTGTAGATGATAGAGATGCAATCACCGTATACTGTTGCTGCTCTT
TCAAGGAAGTTCAATGGTGTTAGAGGAGATGAGTTTGCTGTGCTTGGTTTAAGGCCCTCC
ATTTTTTGGGAAGCAGAGATTTGATAATGTTAATGTCAACTGTGAAGTGAGAGACATAGG
TTGGGTTATTTACTTTTGGATGTTGGGTGGGATGAAGGGTGAGGAGGGTCTGGAGGGGAG
GTGGGGTGGGAGATGTGTTAACTAAAAGTTGGGGGCGGCTCTCTCTAGAAATTCTATGTT
TGACCATTGATTGTAAGAAAAATGACCAGATTGGTGGCAATTTCATGGCTGGAACATCAT
AGATACGCTGTAGATATTTGATGAATGTTAGTCATGATCTAGAACAAGTACCTGTTTTGG
GTCTTTCG
